# Supplementary material for: Gravity models for potential spatial healthcare access measurement: a systematic methodological review
Source: Int J Health Geogr. 2023 Dec 1;22:34. doi: 10.1186/s12942-023-00358-z (PMC10693160; doi:10.1186/s12942-023-00358-z)
Supplement: Supplementary file 2 — Additional file 2. Supporting data: Application studies. [file 12942_2023_358_MOESM2_ESM.xlsx]

## Sheet: review-step-2-results
Year	Authors	Title	Study Area	Care Sector	Study Area Region Type	Distance Type	Indicator Computation	Application Case	Gravity Model Family	Initial 2SFCA Method	FCA development: Distance Decay Within Catchment Area	FCA development: Outcome Unit Modification	FCA development: Provider Competition	FCA development: Local & Global Distance Decay	FCA development: Subgroup-Specific Access	FCA development: Multiple Transportation Modes	FCA development: Time-Dependent Access
1984	Joseph, A. E.; Bantock, P. R.	Rural Accessibility of General Practitioners: the Case of Bruce and Grey Counties, ONTARIO, 1901–1981	North America	Primary	Rural	Euclidean	Primary Computation	Descriptive	Base Gravity Model	NA	NA	NA	NA	NA	NA	NA	NA
1988	Thouez, J.-P.M.; BODSON, P.; JOSEPH, A. E.	Some methods for measuring the geographic accessibility of medical services in rural regions	North America	Primary & Secondary	Rural	Euclidean	Primary Computation	Comparison	Base Gravity Model	NA	NA	NA	NA	NA	NA	NA	NA
2005	Wang, F. H.; Luo, W.	Assessing spatial and nonspatial factors for healthcare access: towards an integrated approach to defining health professional shortage areas	North America	Primary	Urban & Rural	Travel Time	Primary Computation	Descriptive	2SFCA Method Family	yes	no	no	no	no	no	no	no
2006	Langford, M.; Higgs, G.	Measuring potential access to primary healthcare services: The influence of alternative spatial representations of population	Europe	Primary	Urban & Rural	Travel Time	Primary Computation	Exploratory	2SFCA Method Family	yes	no	no	no	no	no	no	no
2006	Teach, S. J.; Guagliardo, M. F.; Crain, E. F.; McCarter, R. J.; Quint, D. M.; Shao, C.; Joseph, J. G.	Spatial accessibility of primary care pediatric services in an urban environment: Association with asthma management and outcome	North America	Primary	Urban	Euclidean	Primary Computation	Covariate	Kernel Density Method	NA	NA	NA	NA	NA	NA	NA	NA
2006	Yang, D.-H.; Goerge, R.; Mullner, R.	Comparing GIS-based methods of measuring spatial accessibility to health services	North America	Secondary	Urban & Rural	Euclidean	Primary Computation	Comparison	Kernel Density Method	NA	NA	NA	NA	NA	NA	NA	NA
2006	Yang, D.-H.; Goerge, R.; Mullner, R.	Comparing GIS-based methods of measuring spatial accessibility to health services	North America	Secondary	Urban & Rural	Travel Time	Primary Computation	Comparison	2SFCA Method Family	yes	no	no	no	no	no	no	no
2007	Spencer, J.; Angeles, G.	Kernel density estimation as a technique for assessing availability of health services in Nicaragua	South America	Primary & Secondary	Urban & Rural	Euclidean	Primary Computation	Exploratory	Kernel Density Method	NA	NA	NA	NA	NA	NA	NA	NA
2008	Cervigni, F.; Suzuki, Y.; Ishii, T.; Hata, A.	Spatial accessibility to pediatric services	Asia	Secondary	Urban & Rural	Travel Distance	Primary Computation	Descriptive	2SFCA Method Family	yes	no	no	no	no	no	no	no
2008	Langford, M.; Higgs, G.; Radcliffe, J.; White, S.	Urban population distribution models and service accessibility estimation	Europe	Primary	Urban	Travel Time	Primary Computation	Exploratory	2SFCA Method Family	yes	no	no	no	no	no	no	no
2009	McGrail, M. R.; Humphreys, J. S.	A new index of access to primary care services in rural areas	Asia	Primary	Urban & Rural	Travel Time	Primary Computation	Exploratory	2SFCA Method Family	no	yes	no	no	no	no	no	no
2009	McGrail, M. R.; Humphreys, J. S.	Measuring spatial accessibility to primary care in rural areas: Improving the effectiveness of the two-step floating catchment area method	Asia	Primary	Urban & Rural	Travel Time	Primary Computation	Exploratory	2SFCA Method Family	yes	no	no	no	no	no	no	no
2009	Rahman, S.; Price, J. H.; Dignan, M.; Lindquist, P. S.; Jordan, T. R.	Access to mammography facilities and detection of breast cancer by screening mammography: A GIS approach	North America	Primary	Urban	Travel Distance	Primary Computation	Covariate	2SFCA Method Family	yes	no	no	no	no	no	no	no
2010	Roeger, L. S.; Reed, R. L.; Smith, B. P.	Equity of access in the spatial distribution of GPs within an Australian metropolitan city	Asia	Primary	Urban	Euclidean	Primary Computation	Descriptive	2SFCA Method Family	yes	no	no	no	no	no	no	no
2011	McLafferty, S.; Wang, F.; Luo, L.; Butler, J.	Rural - urban inequalities in late-stage breast cancer: Spatial and social dimensions of risk and access	North America	Primary	Urban & Rural	Travel Time	Primary Computation	Covariate	2SFCA Method Family	yes	no	no	no	no	no	no	no
2011	Ngui, A. N.; Apparicio, P.	Optimizing the two-step floating catchment area method for measuring spatial accessibility to medical clinics in Montreal	North America	Primary & Secondary	Urban	Travel Distance	Primary Computation	Exploratory	2SFCA Method Family	yes	no	no	no	no	no	no	no
2011	Russell, E.; Kramer, M. R.; Cooper, H.L.F.; Thompson, W. W.; Arriola, K.R.J.	Residential racial composition, spatial access to care, and breast cancer mortality among women in Georgia	North America	Secondary	Urban	Travel Time	Primary Computation	Covariate	Base Gravity Model	NA	NA	NA	NA	NA	NA	NA	NA
2011	Wang, L.; Roisman, D.	Modeling spatial accessibility of immigrants to culturally diverse family physicians	North America	Primary	Urban	Travel Time	Primary Computation	Descriptive	2SFCA Method Family	no	yes	no	no	no	yes	no	no
2011	Wang, L.	Analysing spatial accessibility to health care: A case study of access by different immigrant groups to primary care physicians in Toronto	North America	Primary	Urban	Travel Time	Primary Computation	Descriptive	2SFCA Method Family	yes	no	no	no	no	yes	no	no
2012	Bell, S.; Wilson, K.; Shah, T. I.; Gersher, S.; Elliott, T.	Investigating impacts of positional error on potential health care accessibility	North America	Primary	Urban	Travel Distance	Primary Computation	Exploratory	2SFCA Method Family	yes	no	no	no	no	no	no	no
2012	Bissonnette, L.; Wilson, K.; Bell, S.; Shah, T. I.	Neighbourhoods and potential access to health care: The role of spatial and aspatial factors	North America	Primary	Urban	Travel Distance	Primary Computation	Exploratory	2SFCA Method Family	yes	no	no	no	no	no	no	no
2012	Cheng, Y.; Wang, J.; Rosenberg, M. W.	Spatial access to residential care resources in Beijing, China	Asia	Primary	Urban	Euclidean	Primary Computation	Descriptive	2SFCA Method Family	yes	no	no	no	no	no	no	no
2012	Crooks, V. A.; Schuurman, N.	Interpreting the results of a modified gravity model: examining access to primary health care physicians in five Canadian provinces and territories	North America	Primary	Urban & Rural	Travel Time	Primary Computation	Descriptive	2SFCA Method Family	no	yes	no	no	no	no	no	no
2012	Lian, M.; Struthers, J.; Schootman, M.	Comparing GIS-Based Measures in Access to Mammography and Their Validity in Predicting Neighborhood Risk of Late-Stage Breast Cancer	North America	Primary	Urban & Rural	Travel Time	Primary Computation	Covariate	2SFCA Method Family	yes	no	no	no	no	no	no	no
2012	Lian, M.; Struthers, J.; Schootman, M.	Comparing GIS-Based Measures in Access to Mammography and Their Validity in Predicting Neighborhood Risk of Late-Stage Breast Cancer	North America	Primary	Urban & Rural	Travel Time	Primary Computation	Covariate	2SFCA Method Family	no	yes	no	no	no	no	no	no
2012	Lian, M.; Struthers, J.; Schootman, M.	Comparing GIS-Based Measures in Access to Mammography and Their Validity in Predicting Neighborhood Risk of Late-Stage Breast Cancer	North America	Primary	Urban & Rural	Travel Time	Primary Computation	Covariate	2SFCA Method Family	no	yes	no	no	no	no	no	no
2012	Liao, H.-C.; Bowen, W. M.	Identifying Areas of Primary Care Shortage in Urban Ohio	North America	Primary	Urban	Travel Time	Primary Computation	Descriptive	2SFCA Method Family	yes	no	no	no	no	no	no	no
2012	McGrail	Spatial accessibility of primary health care utilising the two step floating catchment area method: an assessment of recent improvements	Asia	Primary	Urban & Rural	Travel Time	Primary Computation	Comparison	2SFCA Method Family	yes	no	no	no	no	no	no	no
2012	McGrail	Spatial accessibility of primary health care utilising the two step floating catchment area method: an assessment of recent improvements	Asia	Primary	Urban & Rural	Travel Time	Primary Computation	Comparison	2SFCA Method Family	no	yes	no	no	no	no	no	no
2012	McGrail	Spatial accessibility of primary health care utilising the two step floating catchment area method: an assessment of recent improvements	Asia	Primary	Urban & Rural	Travel Time	Primary Computation	Comparison	2SFCA Method Family	no	yes	no	no	no	no	no	no
2012	McGrail	Spatial accessibility of primary health care utilising the two step floating catchment area method: an assessment of recent improvements	Asia	Primary	Urban & Rural	Travel Time	Primary Computation	Comparison	2SFCA Method Family	no	yes	no	no	no	no	no	no
2012	McGrail	Spatial accessibility of primary health care utilising the two step floating catchment area method: an assessment of recent improvements	Asia	Primary	Urban & Rural	Travel Time	Primary Computation	Comparison	2SFCA Method Family	no	yes	no	no	no	no	no	no
2012	Ngamini Ngui, A.; Vanasse, A.	Assessing spatial accessibility to mental health facilities in an urban environment	North America	Secondary	Urban & Rural	Travel Distance	Primary Computation	Descriptive	2SFCA Method Family	yes	no	no	no	no	no	no	no
2012	Shi, X.; Alford-Teaster, J.; Onega, T.; Wang, D.	Spatial Access and Local Demand for Major Cancer Care Facilities in the United States	North America	Secondary	Urban & Rural	Travel Time	Primary Computation	Descriptive	2SFCA Method Family	no	yes	no	no	no	no	no	no
2012	Wan, N.; Zhan, F. B.; Lu, Y.; Tiefenbacher, J. P.	Access to healthcare and disparities in colorectal cancer survival in Texas	North America	Secondary	Urban & Rural	Travel Time	Primary Computation	Covariate	2SFCA Method Family	no	yes	no	no	no	no	no	no
2013	Bell, S.; Wilson, K.; Bissonnette, L.; Shah, T.	Access to Primary Health Care: Does Neighborhood of Residence Matter?	North America	Primary	Urban	Euclidean	Primary Computation	Descriptive	2SFCA Method Family	yes	no	no	no	no	no	no	no
2013	Delamater, P. L.; Messina, J. P.; Grady, S. C.; WinklerPrins, V.; Shortridge, A. M.	Do More Hospital Beds Lead to Higher Hospitalization Rates? A Spatial Examination of Roemer's Law	North America	Secondary	Urban & Rural	Travel Time	Primary Computation	Covariate	2SFCA Method Family	no	yes	no	no	no	no	no	no
2013	Hu, R. S.; Dong, S. C.; Zhao, Y. H.; Hu, H.; Li, Z. H.	Assessing potential spatial accessibility of health services in rural China: a case study of Donghai county	Asia	Primary & Secondary	Rural	Travel Time	Primary Computation	Descriptive	2SFCA Method Family	no	yes	no	no	no	no	no	no
2013	Páez, A.; Esita, J.; Newbold, K. B.; Heddle, N. M.; Blake, J. T.	Exploring resource allocation and alternate clinic accessibility landscapes for improved blood donor turnout	North America	Secondary	Urban & Rural	Euclidean	Primary Computation	Covariate	2SFCA Method Family	no	yes	no	no	no	no	no	no
2013	Song, P.; Zhu, Y.; Mao, X.; Li, Q.; An, L.	Assessing Spatial Accessibility to Maternity Units in Shenzhen, China	Asia	Primary	Urban	Travel Distance	Primary Computation	Descriptive	2SFCA Method Family	yes	no	no	no	no	no	no	no
2013	Wan, N.; Zhan, F. B.; Zou, B.; Wilson, J. G.	Spatial Access to Health Care Services and Disparities in Colorectal Cancer Stage at Diagnosis in Texas	North America	Primary	Urban & Rural	Travel Time	Primary Computation	Covariate	2SFCA Method Family	no	yes	no	no	no	no	no	no
2013	Wang, F. H.; Tang, Q.	Planning toward equal accessibility to services: a quadratic programming approach	North America	Primary	Urban	Travel Time	Primary Computation	Descriptive	2SFCA Method Family	no	yes	no	no	no	no	no	no
2014	Eberth, J. M.; Eschbach, K.; Morris, J. S.; Nguyen, H. T.; Hossain, M. M.; Elting, L. S.	Geographic disparities in mammography capacity in the south: A longitudinal assessment of supply and demand	North America	Primary	Urban & Rural	Travel Time	Primary Computation	Descriptive	2SFCA Method Family	yes	no	no	no	no	no	no	no
2014	Gautam, S.; Li, Y.; Johnson, T. G.	Do alternative spatial healthcare access measures tell the same story?	North America	Secondary	Urban & Rural	Travel Time	Primary Computation	Comparison	2SFCA Method Family	no	yes	no	no	no	no	no	no
2014	Henry, K. A.; McDonald, K.; Sherman, R.; Kinney, A. Y.; Stroup, A. M.	Association between individual and geographic factors and nonadherence to mammography screening guidelines	North America	Secondary	Urban & Rural	Travel Time	Primary Computation	Covariate	2SFCA Method Family	no	yes	no	no	no	no	no	no
2014	Lee, E.	Designing service coverage and measuring accessibility and serviceability of rural and small urban ambulance systems	North America	Secondary	Urban & Rural	Travel Time	Primary Computation	Comparison	2SFCA Method Family	yes	no	no	no	no	no	no	no
2014	Ranga, V.; Panda, P.	Spatial access to in-patient health care in northern rural India	Asia	Secondary	Rural	Euclidean	Primary Computation	Descriptive	2SFCA Method Family	no	yes	yes	yes	no	no	no	no
2014	Tao, Z.; Cheng, Y.; Dai, T.; Rosenberg, M. W.	Spatial optimization of residential care facility locations in Beijing, China: maximum equity in accessibility	Asia	Primary	Urban	Travel Time	Primary Computation	Descriptive	2SFCA Method Family	no	yes	no	no	no	no	no	no
2014	Xi, Y. L.; Ren, F.; Liang, S.; Zhang, J.; Lin, D.-N.	Spatial analysis of the distribution, risk factors and access to medical resources of patients with hepatitis B in Shenzhen, China	Asia	Secondary	Urban & Rural	Euclidean	Primary Computation	Descriptive	2SFCA Method Family	no	yes	no	no	no	no	no	no
2015	Badley, E. M.; Canizares, M.; Gunz, A. C.; Davis, A. M.	Visits to rheumatologists for arthritis: The role of access to primary care physicians, geographic availability of rheumatologists, and socioeconomic status	North America	Secondary	Urban & Rural	Euclidean	Primary Computation	Descriptive	Kernel Density Method	NA	NA	NA	NA	NA	NA	NA	NA
2015	Donohoe, J.; Marshall, V.; Tan, X.; Camacho, F. T.; Anderson, R.; Balkrishnan, R.	Predicting late-stage breast cancer diagnosis and receipt of adjuvant therapy applying current spatial access to care methods in appalachia	North America	Primary	Rural	Travel Time	Primary Computation	Covariate	2SFCA Method Family	yes	no	no	no	no	no	no	no
2015	Donohoe, J.; Marshall, V.; Tan, X.; Camacho, F. T.; Anderson, R.; Balkrishnan, R.	Predicting late-stage breast cancer diagnosis and receipt of adjuvant therapy applying current spatial access to care methods in appalachia	North America	Primary	Rural	Travel Time	Primary Computation	Covariate	2SFCA Method Family	no	yes	no	no	no	no	no	no
2015	Donohoe, J.; Marshall, V.; Tan, X.; Camacho, F. T.; Anderson, R.; Balkrishnan, R.	Predicting late-stage breast cancer diagnosis and receipt of adjuvant therapy applying current spatial access to care methods in appalachia	North America	Primary	Rural	Travel Time	Primary Computation	Covariate	2SFCA Method Family	no	yes	no	no	no	no	no	no
2015	Gharani, P.; Stewart, K.; Ryan, G. L.	An enhanced approach for modeling spatial accessibility for in vitro fertilization services in the rural Midwestern United States	North America	Secondary	Rural	Travel Time	Primary Computation	Descriptive	2SFCA Method Family	no	yes	no	no	no	no	no	no
2015	Ikram, S. Z.; Hu, Y.; Wang, F.	Disparities in Spatial Accessibility of Pharmacies in Baton Rouge, Louisiana	North America	Primary	Urban	Travel Time	Primary Computation	Descriptive	2SFCA Method Family	yes	no	no	no	no	no	no	no
2015	McGrail, M. R.; Humphreys, J. S.	Spatial access disparities to primary health care in rural and remote Australia	Asia	Primary	Urban & Rural	Travel Time	Primary Computation	Exploratory	2SFCA Method Family	no	yes	no	no	no	no	no	no
2015	Nieves, J. J.	Combining transportation network models with kernel density methods to measure the relative spatial accessibility of pediatric primary care services in Jefferson county, Kentucky	North America	Primary	Urban	Travel Time	Primary Computation	Descriptive	Kernel Density Method	NA	NA	NA	NA	NA	NA	yes	NA
2015	Pan, J.; Liu, H.; Wang, X.; Xie, H.; Delamater, P. L.	Assessing the spatial accessibility of hospital care in Sichuan Province, China	Asia	Secondary	Urban & Rural	Travel Time	Primary Computation	Descriptive	2SFCA Method Family	no	yes	no	no	no	no	no	no
2015	Shah, T. I.; Bath, B.; Milosavljevic, S.	Comparing geographical distribution of community-based physiotherapists and family physicians across Saskatchewan	North America	Primary	Urban & Rural	Travel Distance	Primary Computation	Descriptive	2SFCA Method Family	yes	no	no	no	no	no	no	no
2015	Vora, K. S.; Yasobant, S.; Patel, A.; Upadhyay, A.; Mavalankar, D. V.	Has Chiranjeevi Yojana changed the geographic availability of free comprehensive emergency obstetric care services in Gujarat, India?	Asia	Secondary	Urban & Rural	Travel Distance	Primary Computation	Descriptive	2SFCA Method Family	yes	no	no	no	no	no	no	no
2016	Cao, Y.; Stewart, K.; Kalil, R.	Geographic patterns of end-stage renal disease and kidney transplants in the Midwestern United States	North America	Secondary	Urban & Rural	Travel Time	Primary Computation	Descriptive	2SFCA Method Family	no	yes	no	no	no	no	no	no
2016	Cheng, G.; Zeng, X.; Duan, L.; Lu, X.; Sun, H.; Jiang, T.; Li, Y.	Spatial difference analysis for accessibility to high level hospitals based on travel time in Shenzhen, China	Asia	Secondary	Urban & Rural	Travel Time	Primary Computation	Exploratory	2SFCA Method Family	no	yes	no	no	no	no	no	no
2016	Chu, H.-J.; Lin, B.-C.; Yu, M.-R.; Chan, T.-C.	Minimizing spatial variability of healthcare spatial accessibility—the case of a dengue fever outbreak	Asia	Secondary	Urban	Travel Distance	Primary Computation	Exploratory	2SFCA Method Family	no	yes	no	yes	no	no	no	no
2016	Donohoe, J.; Marshall, V.; Tan, X.; Camacho, F. T.; Anderson, R. T.; Balkrishnan, R.	Spatial access to primary care providers in appalachia: Evaluating current methodology	North America	Primary	Urban & Rural	Travel Time	Primary Computation	Comparison	2SFCA Method Family	yes	no	no	no	no	no	no	no
2016	Donohoe, J.; Marshall, V.; Tan, X.; Camacho, F. T.; Anderson, R. T.; Balkrishnan, R.	Spatial access to primary care providers in appalachia: Evaluating current methodology	North America	Primary	Urban & Rural	Travel Time	Primary Computation	Comparison	2SFCA Method Family	no	yes	no	no	no	no	no	no
2016	Donohoe, J.; Marshall, V.; Tan, X.; Camacho, F. T.; Anderson, R. T.; Balkrishnan, R.	Spatial access to primary care providers in appalachia: Evaluating current methodology	North America	Primary	Urban & Rural	Travel Time	Primary Computation	Comparison	2SFCA Method Family	no	yes	no	no	no	no	no	no
2016	Donohoe, J.; Marshall, V.; Tan, X.; Camacho, F. T.; Anderson, R. T.; Balkrishnan, R.	Spatial access to primary care providers in appalachia: Evaluating current methodology	North America	Primary	Urban & Rural	Travel Time	Primary Computation	Comparison	2SFCA Method Family	no	yes	yes	no	no	no	no	no
2016	Donohoe, J.; Marshall, V.; Tan, X.; Camacho, F. T.; Anderson, R.; Balkrishnan, R.	Evaluating and comparing methods for measuring spatial access to mammography centers in Appalachia	North America	Primary	Urban & Rural	Travel Time	Primary Computation	Comparison	2SFCA Method Family	yes	no	no	no	no	no	no	no
2016	Donohoe, J.; Marshall, V.; Tan, X.; Camacho, F. T.; Anderson, R.; Balkrishnan, R.	Evaluating and comparing methods for measuring spatial access to mammography centers in Appalachia	North America	Primary	Urban & Rural	Travel Time	Primary Computation	Comparison	2SFCA Method Family	no	yes	no	no	no	no	no	no
2016	Donohoe, J.; Marshall, V.; Tan, X.; Camacho, F. T.; Anderson, R.; Balkrishnan, R.	Evaluating and comparing methods for measuring spatial access to mammography centers in Appalachia	North America	Primary	Urban & Rural	Travel Time	Primary Computation	Comparison	2SFCA Method Family	no	yes	no	no	no	no	no	no
2016	Donohoe, J.; Marshall, V.; Tan, X.; Camacho, F. T.; Anderson, R.; Balkrishnan, R.	Evaluating and comparing methods for measuring spatial access to mammography centers in Appalachia	North America	Primary	Urban & Rural	Travel Time	Primary Computation	Comparison	2SFCA Method Family	no	yes	yes	no	no	no	no	no
2016	Gao, F.; Kihal, W.; Le Meur, N.; Souris, M.; Deguen, S.	Assessment of the spatial accessibility to health professionals at French census block level	Europe	Primary	Urban & Rural	Travel Time	Primary Computation	Descriptive	2SFCA Method Family	no	yes	no	no	no	no	no	no
2016	Izumi, K.; Kawatsu, L.; Ohkado, A.; Uchimura, K.; Kato, S.	Evaluating the impact of health resource reconstruction on improving spatial accessibility of tuberculosis care	Asia	Secondary	Urban & Rural	Euclidean	Primary Computation	Descriptive	2SFCA Method Family	yes	no	no	no	no	no	no	no
2016	Kanuganti, S.; Sarkar, A. K.; Singh, A. P.	Evaluation of access to health care in rural areas using enhanced two-step floating catchment area (E2SFCA) method	Asia	Primary	Rural	Travel Distance	Primary Computation	Descriptive	2SFCA Method Family	no	yes	no	no	no	no	no	no
2016	Lin, B.-C.; Chen, C.-W.; Chen, C.-C.; Kuo, C.-L.; Fan, I.-C.; Ho, C.-K.; Liu, I.-C.; Chan, T.-C.	Spatial decision on allocating automated external defibrillators (AED) in communities by multi-criterion two-step floating catchment area (MC2SFCA)	Asia	Secondary	Urban	Travel Time	Primary Computation	Descriptive	2SFCA Method Family	no	yes	no	no	no	no	no	no
2016	Luo, J.	Analyzing potential spatial access to primary care services with an enhanced floating catchment area method	North America	Primary	Urban	Travel Time	Primary Computation	Descriptive	2SFCA Method Family	no	yes	no	yes	no	no	no	no
2016	Pan, J.; Zhao, H.; Wang, X.; Shi, X.	Assessing spatial access to public and private hospitals in Sichuan, China: The influence of the private sector on the healthcare geography in China	Asia	Secondary	Urban & Rural	Travel Time	Primary Computation	Descriptive	2SFCA Method Family	no	yes	no	no	no	no	no	no
2016	Shah, T. I.; Bell, S.; Wilson, K.	Spatial accessibility to health care services: Identifying under-serviced neighbourhoods in Canadian urban areas	North America	Primary	Urban	Travel Distance	Primary Computation	Descriptive	2SFCA Method Family	yes	no	no	no	no	no	no	no
2016	Tansley, G.; Stewart, B.; Zakariah, A.; Boateng, E.; Achena, C.; Lewis, D.; Mock, C.	Population-level Spatial Access to Prehospital Care by the National Ambulance Service in Ghana	Africa	Secondary	Urban & Rural	Travel Time	Primary Computation	Descriptive	2SFCA Method Family	yes	no	no	no	no	no	no	no
2016	Vadrevu, L.; Kanjilal, B.	Measuring spatial equity and access to maternal health services using enhanced two step floating catchment area method (E2SFCA) - a case study of the Indian Sundarbans	Asia	Primary	Rural	Travel Time	Primary Computation	Descriptive	2SFCA Method Family	no	yes	no	no	no	no	no	no
2016	Wang, X.; Pan, J.	Assessing the disparity in spatial access to hospital care in ethnic minority region in Sichuan Province, China	Asia	Secondary	Urban & Rural	Travel Time	Primary Computation	Descriptive	2SFCA Method Family	no	yes	no	no	no	no	no	no
2016	Wisniewski, S.	Spatial Accessibility of Hospital Healthcare in ód Voivodeship	Europe	Secondary	Urban	Travel Time	Primary Computation	Descriptive	2SFCA Method Family	no	yes	no	yes	no	no	no	no
2016	Xiong, X.; Jin, C.; Chen, H.; Luo, L.	Using the fusion proximal area method and gravity method to identify areas with physician shortages	Asia	Secondary	Urban	Euclidean	Primary Computation	Descriptive	Base Gravity Model	NA	NA	NA	NA	NA	NA	NA	NA
2017	Araujo, M.; Franck, J.-E.; Cadot, E.; Gautier, A.; Chauvin, P.; Rigal, L.; Ringa, V.; Menvielle, G.	Contextual determinants of participation in cervical cancer screening in France, 2010	Europe	Secondary	Urban & Rural	Travel Time	Secondary Use	Covariate	2SFCA Method Family	no	yes	no	no	no	no	no	no
2017	Bauer, J.; Groneberg, D. A.; Maier, W.; Manek, R.; Louwen, F.; Bruggmann, D.	Accessibility of general and specialized obstetric care providers in Germany and England: an analysis of location and neonatal outcome	Europe	Primary & Secondary	Urban & Rural	Travel Time	Primary Computation	Descriptive	2SFCA Method Family	no	yes	no	yes	yes	no	no	no
2017	Bauer, J.; Muller, P.; Maier, W.; Groneberg, D. A.	Orthopedic workforce planning in Germany - an analysis of orthopedic accessibility	Europe	Primary	Urban & Rural	Travel Time	Primary Computation	Descriptive	2SFCA Method Family	no	yes	no	yes	yes	no	no	no
2017	Cabrera-Barona, P.	Influence of Urban Multi-Criteria Deprivation and Spatial Accessibility to Healthcare on Self-Reported Health	South America	Primary	Urban	Euclidean	Primary Computation	Covariate	2SFCA Method Family	no	yes	no	yes	no	no	no	no
2017	Cai, E.; Liu, Y.; Jing, Y.; Zhang, L.; Li, J.; Yin, C.	Assessing spatial accessibility of public and private residential aged care facilities: A case study in Wuhan, Central China	Asia	Primary	Urban	Travel Time	Primary Computation	Descriptive	2SFCA Method Family	no	yes	no	no	no	no	no	no
2017	Fujita, M.; Sato, Y.; Nagashima, K.; Takahashi, S.; Hata, A.	Impact of geographic accessibility on utilization of the annual health check-ups by income level in Japan: A multilevel analysis	Asia	Primary	Urban	Travel Time	Primary Computation	Covariate	2SFCA Method Family	yes	no	no	no	no	no	no	no
2017	Fujita, M.; Sato, Y.; Nagashima, K.; Takahashi, S.; Hata, A.	Impact of geographic accessibility on utilization of the annual health check-ups by income level in Japan: A multilevel analysis	Asia	Primary	Urban	Travel Time	Primary Computation	Covariate	2SFCA Method Family	no	yes	no	no	no	no	no	no
2017	Gao, F.; Kihal, W.; Meur, N.; Souris, M.; Deguen, S.	Does the edge effect impact on the measure of spatial accessibility to healthcare providers?	Europe	Primary	Urban & Rural	Travel Time	Primary Computation	Exploratory	2SFCA Method Family	no	yes	no	no	no	no	no	no
2017	Higgs, G.; Zahnow, R.; Corcoran, J.; Langford, M.; Fry, R.	Modelling spatial access to General Practitioner surgeries: Does public transport availability matter?	Europe	Primary	Urban & Rural	Travel Time	Primary Computation	Exploratory	2SFCA Method Family	no	yes	no	no	no	no	no	no
2017	Kilinc, M. S.; Milburn, A. B.; Heier Stamm, J. L.	Measuring potential spatial accessibility of home healthcare services	North America	Primary	Urban & Rural	Euclidean	Primary Computation	Descriptive	2SFCA Method Family	yes	no	no	no	no	no	no	no
2017	Kolpak, P.; Wang, L.	Exploring the social and neighbourhood predictors of diabetes: a comparison between Toronto and Chicago	North America	Primary	Urban	Travel Distance	Primary Computation	Covariate	2SFCA Method Family	yes	no	no	no	no	no	no	no
2017	Lamy, S.; Ducros, D.; Diméglio, C.; Colineaux, H.; Fantin, R.; Berger, E.; Grosclaude, P.; Delpierre, C.; Bouhanick, B.	Disentangling the influence of living place and socioeconomic position on health services use among diabetes patients: A population-based study	Europe	Primary	Urban & Rural	Travel Time	Secondary Use	Covariate	2SFCA Method Family	no	yes	no	no	no	no	no	no
2017	Li, Y.; Vo, A.; Randhawa, M.; Fick, G.	Designing utilization-based spatial healthcare accessibility decision support systems: A case of a regional health plan	North America	Primary	Urban & Rural	Travel Distance	Primary Computation	Descriptive	2SFCA Method Family	yes	no	no	no	no	no	no	no
2017	Lin, Y.; Wimberly, M. C.	Geographic Variations of Colorectal and Breast Cancer Late-Stage Diagnosis and the Effects of Neighborhood-Level Factors	North America	Primary & Secondary	Rural	Travel Time	Primary Computation	Covariate	2SFCA Method Family	no	yes	yes	no	no	no	no	no
2017	Luo, J.; Tian, L.; Luo, L.; Yi, H.; Wang, F.	Two-step optimization for spatial accessibility improvement: A case study of health care planning in Rural China	Asia	Secondary	Rural	Travel Distance	Primary Computation	Descriptive	2SFCA Method Family	no	yes	no	no	no	no	no	no
2017	McGrail; Russell, D. J.; Humphreys, J. S.	Index of Access: a new innovative and dynamic tool for rural health service and workforce planning	Asia	Primary	Urban & Rural	Euclidean	Primary Computation	Exploratory	2SFCA Method Family	yes	no	no	no	no	no	no	no
2017	Nakamura, T.; Nakamura, A.; Mukuda, K.; Harada, M.; Kotani, K.	Potential accessibility scores for hospital care in a province of Japan: GIS-based ecological study of the two-step floating catchment area method and the number of neighborhood hospitals	Asia	Secondary	Urban & Rural	Travel Distance	Primary Computation	Descriptive	2SFCA Method Family	no	yes	no	no	no	no	no	no
2017	Nasseh, K.; Eisenberg, Y.; Vujicic, M.	Geographic access to dental care varies in Missouri and Wisconsin	North America	Primary	Urban & Rural	Travel Time	Primary Computation	Descriptive	2SFCA Method Family	yes	no	no	no	no	no	no	no
2017	Rocha, T. A.H.; da Silva, N. C.; Amaral, P. V.; Barbosa, A. C.Q.; Rocha, J. V.M.; Alvares, V.; Almeida, D. G.; Thume, E.; Thomaz, EBAF; Queiroz, R. C.D.; Souza; Lein, A.; Lopes, D. P.; Staton, C. A.; Vissoci, J. R.N.; La Facchini	Addressing geographic access barriers to emergency care services: a national ecologic study of hospitals in Brazil	South America	Secondary	Urban & Rural	Travel Distance	Primary Computation	Descriptive	2SFCA Method Family	yes	no	no	no	no	no	no	no
2017	Shah, T. I.; Milosavljevic, S.; Bath, B.	Determining geographic accessibility of family physician and nurse practitioner services in relation to the distribution of seniors within two Canadian Prairie Provinces	North America	Primary	Urban & Rural	Euclidean	Primary Computation	Descriptive	2SFCA Method Family	no	yes	no	no	no	no	no	no
2017	Shah, T. I.; Milosavljevic, S.; Bath, B.	Measuring geographical accessibility to rural and remote health care services: Challenges and considerations	North America	Primary	Urban & Rural	Euclidean	Primary Computation	Comparison	2SFCA Method Family	no	yes	no	no	no	no	no	no
2017	Xu, Y.; Fu, C.; Onega, T.; Shi, X.; Wang, F.	Disparities in Geographic Accessibility of National Cancer Institute Cancer Centers in the United States	North America	Secondary	Urban & Rural	Travel Time	Primary Computation	Exploratory	2SFCA Method Family	no	yes	no	no	no	no	no	no
2018	Bauer, J.; Muller, R.; Bruggmann, D.; Groneberg, D. A.	Spatial Accessibility of Primary Care in England: A Cross-Sectional Study Using a Floating Catchment Area Method	Europe	Primary	Urban & Rural	Travel Time	Primary Computation	Descriptive	2SFCA Method Family	no	yes	no	yes	yes	no	no	no
2018	Cabrera-Barona, P.; Blaschke, T.; Gaona, G.	Deprivation, Healthcare Accessibility and Satisfaction: Geographical Context and Scale Implications	South America	Primary	Urban	Euclidean	Primary Computation	Exploratory	2SFCA Method Family	no	yes	yes	yes	no	no	no	no
2018	Calovi, M.; Seghieri, C.	Using a GIS to support the spatial reorganization of outpatient care services delivery in Italy	Europe	Primary & Secondary	Urban & Rural	Travel Time	Primary Computation	Descriptive	2SFCA Method Family	yes	no	no	no	no	no	no	no
2018	Daly, M. R.; Mellor, J. M.; Millones, M.	Do Avoidable Hospitalization Rates among Older Adults Differ by Geographic Access to Primary Care Physicians?	North America	Primary	Urban & Rural	Travel Time	Primary Computation	Covariate	2SFCA Method Family	no	yes	no	no	no	no	no	no
2018	Fishman, J.; McLafferty, S.; Galanter, W.	Does Spatial Access to Primary Care Affect Emergency Department Utilization for Nonemergent Conditions?	North America	Primary	Urban	Travel Time	Primary Computation	Covariate	2SFCA Method Family	no	yes	no	no	no	no	no	no
2018	Fishman, J.; McLafferty, S.; Galanter, W.	Does Spatial Access to Primary Care Affect Emergency Department Utilization for Nonemergent Conditions?	North America	Primary	Urban	Euclidean	Primary Computation	Covariate	Kernel Density Method	NA	NA	NA	NA	NA	NA	yes	NA
2018	Gómez, J. N.; Loures, L.; Castanho, R.; Cabezas, J.; Panagopoulos, T.	Assessing the feasibility of GIS multimethod approach to ascertain territorial accessibility to hemodynamics rooms in Spain mainland	Europe	Secondary	Urban & Rural	Travel Time	Primary Computation	Descriptive	2SFCA Method Family	no	yes	no	yes	no	no	no	no
2018	Guo, Y.; Chang, S.-S.; Chen, M.; Yip, P.S.F.	Do Poorer Areas Have Poorer Access to Services in Hong Kong? A Small-Area Analysis Based on Multiple Spatial Accessibility Indicators	Asia	Primary & Secondary	Urban	Euclidean	Primary Computation	Descriptive	2SFCA Method Family	yes	no	no	no	no	no	no	no
2018	Huang, Y.; Meyer, P.; Jin, L.	Neighborhood socioeconomic characteristics, healthcare spatial access, and emergency department visits for ambulatory care sensitive conditions for elderly	North America	Primary & Secondary	Urban & Rural	Travel Time	Primary Computation	Covariate	2SFCA Method Family	no	yes	no	no	no	no	no	no
2018	Kiani, B.; Bagheri, N.; Tara, A.; Hoseini, B.; Hashtarkhani, S.; Tara, M.	Comparing potential spatial access with self-reported travel times and cost analysis to haemodialysis facilities in north-eastern Iran	Asia	Secondary	Urban & Rural	Euclidean	Primary Computation	Comparison	2SFCA Method Family	yes	no	no	no	no	no	no	no
2018	Kilinc, M. S.; Stamm, J. H.; Milburn, A. B.	Using spatial data analytics to identify associations between home healthcare services’ accessibility and socioeconomic factors	North America	Secondary	Urban & Rural	Travel Time	Primary Computation	Covariate	2SFCA Method Family	yes	no	no	no	no	no	no	no
2018	Lee Deborah, O. M.; Lung Chiu, M. Y.; Cao, K.	Geographical accessibility of community health assist system general practitioners for the elderly population in singapore: A case study on the elderly living in housing development board flats	Asia	Primary	Urban	Euclidean	Primary Computation	Descriptive	2SFCA Method Family	no	yes	no	no	no	no	no	no
2018	Lin, Y.; Wan, N.; Sheets, S.; Gong, X.; Davies, A.	A multi-modal relative spatial access assessment approach to measure spatial accessibility to primary care providers	North America	Primary	Urban	Travel Time	Primary Computation	Exploratory	2SFCA Method Family	no	yes	yes	no	no	no	yes	no
2018	Luo, J.; Chen, G.; Li, C.; Xia, B.; Sun, X.; Chen, S.	Use of an E2SFCA method to measure and analyse spatial accessibility to medical services for elderly people in wuhan, China	Asia	Primary & Secondary	Urban	Travel Time	Primary Computation	Descriptive	2SFCA Method Family	no	yes	no	no	no	no	no	no
2018	Mathon, D.; Apparicio, P.; Lachapelle, U.	Cross-border spatial accessibility of health care in the North-East Department of Haiti	Asia	Primary & Secondary	Urban & Rural	Travel Time	Primary Computation	Descriptive	2SFCA Method Family	no	yes	no	no	no	no	no	no
2018	Murad, A.	Planning and location of health care services in Jeddah City, Saudi Arabia: Discussion of the constructive use of geographical information systems	Asia	Secondary	Urban	Euclidean	Primary Computation	Comparison	Kernel Density Method	NA	NA	NA	NA	NA	NA	NA	NA
2018	Page, N.; Langford, M.; Higgs, G.	An evaluation of alternative measures of accessibility for investigating potential ‘deprivation amplification’ in service provision	Europe	Primary	Urban & Rural	Travel Time	Primary Computation	Comparison	2SFCA Method Family	yes	no	no	no	no	no	no	no
2018	Page, N.; Langford, M.; Higgs, G.	An evaluation of alternative measures of accessibility for investigating potential ‘deprivation amplification’ in service provision	Europe	Primary	Urban & Rural	Travel Time	Primary Computation	Comparison	2SFCA Method Family	no	yes	no	no	no	no	no	no
2018	Pan, X.; Kwan, M.-P.; Yang, L.; Zhou, S.; Zuo, Z.; Wan, B.	Evaluating the accessibility of healthcare facilities using an integrated catchment area approach	Asia	Secondary	Urban	Travel Time	Primary Computation	Exploratory	2SFCA Method Family	no	yes	no	no	no	no	no	no
2018	Shin, K.; Lee, T.	Improving the measurement of the Korean emergency medical System's spatial accessibility	Asia	Secondary	Urban & Rural	Travel Time	Primary Computation	Exploratory	2SFCA Method Family	no	yes	no	yes	yes	no	no	no
2018	Tao, Z. L.; Yao, Z. X.; Kong, H.; Duan, F.; Li, G. C.	Spatial accessibility to healthcare services in Shenzhen, China: improving the multi-modal two-step floating catchment area method by estimating travel time via online map APIs	Asia	Secondary	Urban	Travel Time	Primary Computation	Exploratory	2SFCA Method Family	no	yes	no	no	no	no	yes	no
2018	Wang, L.; Ramroop, S.	Geographic disparities in accessing community pharmacies among vulnerable populations in the Greater Toronto Area	North America	Primary	Urban	Travel Time	Primary Computation	Descriptive	2SFCA Method Family	no	yes	no	no	no	no	no	no
2018	Wang, X.; Yang, H.; Duan, Z.; Pan, J.	Spatial accessibility of primary health care in China: A case study in Sichuan Province	Asia	Primary	Urban & Rural	Travel Time	Primary Computation	Descriptive	2SFCA Method Family	no	yes	no	no	no	no	no	no
2018	Xierali, I. M.	Physician multisite practicing: Impact on access to care	North America	Primary & Secondary	Urban & Rural	Travel Time	Primary Computation	Covariate	2SFCA Method Family	yes	no	no	no	no	no	no	no
2018	Yin, P.	Does Better Spatial Access Lead to Better Use of Prenatal Care? A Population Study in Georgia	North America	Primary	Urban & Rural	Travel Time	Primary Computation	Covariate	2SFCA Method Family	yes	no	no	no	no	no	yes	no
2018	Yu, W.; Ai, T.; Li, J.; Yang, M.; Shuai, Y.	Potential Change of Spatial Accessibility to Health Services with the Opening of Private Streets in Shenzhen	Asia	Secondary	Urban	Travel Distance	Primary Computation	Descriptive	2SFCA Method Family	yes	no	no	no	no	no	no	no
2018	Zhao, M.; Liu, S.; Qi, W.	Spatial Differentiation and Influencing Mechanism of Medical Care Accessibility in Beijing: A Migrant Equality Perspective	Asia	Secondary	Urban	Travel Time	Primary Computation	Descriptive	2SFCA Method Family	yes	no	no	no	no	no	no	no
2019	Cao, Y.; Stewart, K.; Wish, E.; Artigiani, E.; Sorg, M. H.	Determining spatial access to opioid use disorder treatment and emergency medical services in New Hampshire	North America	Secondary	Urban & Rural	Travel Time	Primary Computation	Descriptive	2SFCA Method Family	no	yes	no	yes	no	no	no	no
2019	Carmichael, H.; Wiktor, A. J.; McIntyre, R. C.; Lambert Wagner, A.; Velopulos, C. G.	Regional disparities in access to verified burn center care in the United States	North America	Secondary	Urban & Rural	Euclidean	Primary Computation	Descriptive	2SFCA Method Family	no	yes	no	no	no	no	no	no
2019	Chen, M.; Chen, Y.; Wang, X.; Tan, H.; Luo, F.	Spatial difference of transit-based accessibility to hospitals by regions using spatially adjusted ANOVA	Asia	Secondary	Urban	Travel Time	Primary Computation	Descriptive	Base Gravity Model	NA	NA	NA	NA	NA	NA	NA	NA
2019	Daly, M. R.; Mellor, J. M.; Millones, M.	Defining Primary Care Shortage Areas: Do GIS-based Measures Yield Different Results?	North America	Primary	Rural	Travel Distance	Primary Computation	Comparison	2SFCA Method Family	no	yes	no	no	no	no	no	no
2019	Davis, M. A.; Yakusheva, O.; Liu, H. Y.; Tootoo, J.; Titler, M. G.; Bynum, J. P.W.	Access to Chiropractic Care and the Cost of Spin Conditions Among Older Adults	North America	Primary	Urban & Rural	Travel Time	Primary Computation	Covariate	2SFCA Method Family	no	yes	no	no	no	no	no	no
2019	Delamater, P. L.; Am Shortridge; Kilcoyne, R. C.	Using floating catchment area (FCA) metrics to predict health care utilization patterns	North America	Secondary	Urban & Rural	Travel Time	Primary Computation	Covariate	2SFCA Method Family	no	yes	no	no	no	no	no	no
2019	Delamater, P. L.; Am Shortridge; Kilcoyne, R. C.	Using floating catchment area (FCA) metrics to predict health care utilization patterns	North America	Secondary	Urban & Rural	Travel Time	Primary Computation	Covariate	2SFCA Method Family	no	yes	no	yes	yes	no	no	no
2019	Delamater, P. L.; Am Shortridge; Kilcoyne, R. C.	Using floating catchment area (FCA) metrics to predict health care utilization patterns	North America	Secondary	Urban & Rural	Travel Time	Primary Computation	Covariate	2SFCA Method Family	no	yes	no	yes	no	no	no	no
2019	Delamater, P. L.; Am Shortridge; Kilcoyne, R. C.	Using floating catchment area (FCA) metrics to predict health care utilization patterns	North America	Secondary	Urban & Rural	Travel Time	Primary Computation	Covariate	2SFCA Method Family	no	yes	no	yes	no	no	no	no
2019	Evans, L.; Charns, M. P.; Cabral, H. J.; Fabian, M. P.	Change in geographic access to community health centers after Health Center Program expansion	North America	Primary	Urban & Rural	Travel Time	Primary Computation	Descriptive	2SFCA Method Family	yes	no	no	no	no	no	no	no
2019	Gilliland, J. A.; Shah, T. I.; Clark, A.; Sibbald, S.; Seabrook, J. A.	A geospatial approach to understanding inequalities in accessibility to primary care among vulnerable populations	North America	Primary	Urban	Travel Time	Primary Computation	Descriptive	2SFCA Method Family	no	yes	no	no	no	no	no	no
2019	Gu, X.; Zhang, L.; Tao, S.; Xie, B.	Spatial accessibility to healthcare services in metropolitan suburbs: The case of qingpu, Shanghai	Asia	Primary & Secondary	Urban	Travel Time	Primary Computation	Descriptive	2SFCA Method Family	yes	no	no	no	no	no	yes	no
2019	Higgs, G.; Langford, M.; Jarvis, P.; Page, N.; Richards, J.; Fry, R.	Using Geographic Information Systems to investigate variations in accessibility to ‘extended hours’ primary healthcare provision	Europe	Primary	Urban & Rural	Travel Time	Primary Computation	Descriptive	2SFCA Method Family	no	yes	no	no	no	no	no	no
2019	Hu, W.; Li, L.; Su, M.	Spatial inequity of multi-level healthcare services in a rapid expanding immigrant city of China: A case study of Shenzhen	Asia	Secondary	Urban	Travel Time	Primary Computation	Descriptive	Base Gravity Model	NA	NA	NA	NA	NA	NA	NA	NA
2019	Hu, W.; Li, L.; Su, M.	Spatial inequity of multi-level healthcare services in a rapid expanding immigrant city of China: A case study of Shenzhen	Asia	Primary	Urban	Travel Time	Primary Computation	Descriptive	2SFCA Method Family	yes	no	no	no	no	no	no	no
2019	Huang, Y.; Meyer, P.; Jin, L.	Spatial access to health care and elderly ambulatory care sensitive hospitalizations	North America	Primary & Secondary	Urban & Rural	Travel Time	Primary Computation	Covariate	2SFCA Method Family	no	yes	no	no	no	no	no	no
2019	Khakh, A. K.; Fast, V.; Shahid, R.	Spatial accessibility to primary healthcare services by multimodal means of travel: Synthesis and case study in the city of calgary	North America	Primary	Urban	Travel Time	Primary Computation	Descriptive	2SFCA Method Family	no	yes	yes	no	no	no	no	no
2019	Lopes, H. S.; Ribeiro, V.; Remoaldo, P. C.	Spatial Accessibility and Social Inclusion: The Impact of Portugal's Last Health Reform	Europe	Secondary	Urban & Rural	Travel Time	Primary Computation	Descriptive	2SFCA Method Family	no	yes	yes	no	no	no	no	no
2019	Lu, C.; Zhang, Z.; Lan, X.	Impact of China's referral reform on the equity and spatial accessibility of healthcare resources: A case study of Beijing	Asia	Secondary	Urban	Travel Time	Primary Computation	Descriptive	2SFCA Method Family	yes	no	no	no	no	no	no	no
2019	Ma, X.; Ren, F.; Du, Q.; Liu, P.; Li, L.; Xi, Y.; Jia, P.	Incorporating multiple travel modes into a floating catchment area framework to analyse patterns of accessibility to hierarchical healthcare facilities	Asia	Secondary	Urban	Travel Time	Primary Computation	Exploratory	2SFCA Method Family	no	yes	no	yes	no	no	no	no
2019	Mitchell, E. M.; Camacho, F.	Developing a Priority Scoring Index for Mobile Mammography Sites: Considerations for Screening Access in Rural and Remote Settings	North America	Secondary	Rural	Euclidean	Primary Computation	Descriptive	2SFCA Method Family	no	yes	no	no	no	no	no	no
2019	Naylor, K. B.; Tootoo, J.; Yakusheva, O.; Shipman, S. A.; Bynum, J.P.W.; Davis, M. A.	Geographic variation in spatial accessibility of U.S. Healthcare providers	North America	Primary & Secondary	Urban & Rural	Travel Time	Primary Computation	Descriptive	2SFCA Method Family	no	yes	no	no	no	no	no	no
2019	Okuyama, K.; Akai, K.; Kijima, T.; Abe, T.; Isomura, M.; Nabika, T.	Effect of geographic accessibility to primary care on treatment status of hypertension	Asia	Primary & Secondary	Rural	Travel Time	Primary Computation	Covariate	2SFCA Method Family	no	yes	no	no	no	no	no	no
2019	Page, N.; Langford, M.; Higgs, G.	Measuring Spatial Accessibility to Services within Indices of Multiple Deprivation: Implications of Applying an Enhanced two-Step Floating Catchment Area (E2SFCA) Approach	Europe	Primary	Urban & Rural	Travel Time	Primary Computation	Exploratory	2SFCA Method Family	no	yes	no	no	no	no	no	no
2019	Shah, T.; Bath, B.; Hayes, A.; Jones, M.; Bell, S.; Uswak, G.; Milosavljevic, S.	Comparative Analysis of Geographic Accessibility of Dentists, Physiotherapists and Family Physicians in an Urban Centre: A Case Study of Saskatoon, Canada	North America	Primary	Urban	Euclidean	Primary Computation	Descriptive	2SFCA Method Family	yes	no	no	no	no	no	no	no
2019	Tahmasbi, B.; Haghshenas, H.	Public transport accessibility measure based on weighted door to door travel time	Asia	Primary & Secondary	Urban	Travel Time	Primary Computation	Exploratory	2SFCA Method Family	no	yes	no	no	no	no	yes	no
2019	Wong, N. J.; Chien, L.-C.; Alamgir, H.	Geospatial Analysis of Refugee Access to Primary Care Physicians in San Antonio, Texas	North America	Primary	Urban	Travel Time	Primary Computation	Covariate	2SFCA Method Family	yes	no	no	no	no	no	no	no
2019	Xu, W.; Zhang, F.; Zeng, B.; Yang, T.; Wang, H.	Spatial access to medical services in the underdeveloped region of Northwestern China: A case study in Lanzhou City	Asia	Primary & Secondary	Urban	Travel Time	Primary Computation	Descriptive	2SFCA Method Family	no	yes	no	yes	yes	no	no	no
2019	Yin, P.	Urban-rural inequalities in spatial accessibility to prenatal care: a GIS analysis of Georgia, USA, 2000-2010	North America	Primary	Urban & Rural	Travel Time	Primary Computation	Descriptive	2SFCA Method Family	yes	no	no	no	no	no	yes	no
2019	Zahnd, W. E.; McLafferty, S. L.; Sherman, R. L.; Klonoff-Cohen, H.; Farner, S.; Rosenblatt, K. A.	Spatial Accessibility to Mammography Services in the Lower Mississippi Delta Region States	North America	Primary	Urban & Rural	Travel Time	Primary Computation	Covariate	2SFCA Method Family	no	yes	no	no	no	no	no	no
2019	Zhu, L.; Zhong, S.; Tu, W.; Zheng, J.; He, S.; Bao, J.; Huang, C.	Assessing spatial accessibility to medical resources at the community level in shenzhen, China	Asia	Secondary	Urban	Travel Time	Primary Computation	Descriptive	2SFCA Method Family	no	yes	no	no	no	no	no	no
2020	Amiri, S.; Espenschied, J. R.; Roll, J. M.; Amram, O.	Access to Primary Care Physicians and Mortality in Washington State: Application of a 2-Step Floating Catchment Area	North America	Primary	Urban & Rural	Travel Time	Primary Computation	Covariate	2SFCA Method Family	no	yes	no	no	no	no	no	no
2020	Asare-Akuffo, F.; Twumasi-Boakye, R.; Appiah-Opoku, S.; Sobanjo, J. O.	Spatial accessibility to hospital facilities: the case of Kumasi, Ghana	Africa	Secondary	Urban	Travel Time	Primary Computation	Descriptive	2SFCA Method Family	no	yes	no	no	no	no	no	no
2020	Ashik, F. R.; Mim, S. A.; Neema, M. N.	Towards vertical spatial equity of urban facilities: An integration of spatial and aspatial accessibility	Asia	Secondary	Urban	Travel Time	Primary Computation	Descriptive	2SFCA Method Family	no	yes	no	no	no	no	no	no
2020	Baier, N.; Pieper, J.; Schweikart, J.; Busse, R.; Vogt, V.	Capturing modelled and perceived spatial access to ambulatory health care services in rural and urban areas in Germany	Europe	Primary	Urban & Rural	Travel Distance	Primary Computation	Covariate	2SFCA Method Family	no	yes	no	no	no	no	no	no
2020	Bauer, J.; Klingelhofer, D.; Maier, W.; Schwettmann, L.; Groneberg, D. A.	Prediction of hospital visits for the general inpatient care using floating catchment area methods: a reconceptualization of spatial accessibility	Europe	Secondary	Urban & Rural	Travel Distance	Primary Computation	Comparison	2SFCA Method Family	no	yes	no	no	no	no	no	no
2020	Bauer, J.; Klingelhofer, D.; Maier, W.; Schwettmann, L.; Groneberg, D. A.	Prediction of hospital visits for the general inpatient care using floating catchment area methods: a reconceptualization of spatial accessibility	Europe	Secondary	Urban & Rural	Travel Distance	Primary Computation	Comparison	2SFCA Method Family	no	yes	no	no	yes	no	no	no
2020	Bauer, J.; Klingelhofer, D.; Maier, W.; Schwettmann, L.; Groneberg, D. A.	Prediction of hospital visits for the general inpatient care using floating catchment area methods: a reconceptualization of spatial accessibility	Europe	Secondary	Urban & Rural	Travel Distance	Primary Computation	Comparison	2SFCA Method Family	no	yes	no	yes	yes	no	no	no
2020	Bauer, J.; Klingelhofer, D.; Maier, W.; Schwettmann, L.; Groneberg, D. A.	Spatial accessibility of general inpatient care in Germany: an analysis of surgery, internal medicine and neurology	Europe	Secondary	Urban & Rural	Travel Distance	Primary Computation	Descriptive	2SFCA Method Family	no	yes	no	yes	yes	no	no	no
2020	Boisjoly, G.; Deboosere, R.; Wasfi, R.; Orpana, H.; Manaugh, K.; Buliung, R.; El-Geneidy, A.	Measuring accessibility to hospitals by public transport: An assessment of eight Canadian metropolitan regions	North America	Secondary	Urban	Travel Time	Primary Computation	Descriptive	2SFCA Method Family	yes	no	no	no	no	no	no	no
2020	Carpentieri, G.; Guida, C.; Masoumi, H. E.	Multimodal accessibility to primary health services for the elderly: A case study of Naples, Italy	Europe	Primary	Urban	Travel Time	Primary Computation	Exploratory	2SFCA Method Family	no	yes	no	no	no	no	no	no
2020	Chen, W.; Zhang, W.; Liu, H.; Liang, Y.; Zhou, Q.; Li, Y.; Gu, J.	How spatial accessibility to colonoscopy affects diagnostic adherences and adverse intestinal outcomes among the patients with positive preliminary screening findings	Asia	Secondary	Urban	Travel Time	Primary Computation	Covariate	2SFCA Method Family	no	yes	no	no	no	no	no	no
2020	Chen, B. Y.; Cheng, X.-P.; Kwan, M.-P.; Schwanen, T.	Evaluating spatial accessibility to healthcare services under travel time uncertainty: A reliability-based floating catchment area approach	Asia	Secondary	Urban	Travel Time	Primary Computation	Exploratory	2SFCA Method Family	no	yes	no	no	no	no	no	yes
2020	Chen, G.; Wang, C. C.; Jin, P.; Xia, B.; Xiao, L.; Chen, S.; Luo, J.	Evaluation of healthcare inequity for older adults: A spatio-temporal perspective	Asia	Secondary	Urban	Travel Time	Primary Computation	Descriptive	2SFCA Method Family	no	yes	no	no	no	no	no	yes
2020	Cheng, L.; Yang, M.; Vos, J. de; Witlox, F.	Examining geographical accessibility to multi-tier hospital care services for the elderly: A focus on spatial equity	Asia	Secondary	Urban	Travel Distance	Primary Computation	Descriptive	2SFCA Method Family	yes	no	no	no	no	no	no	no
2020	Cui, B.; Boisjoly, G.; Wasfi, R.; Orpana, H.; Manaugh, K.; Buliung, R.; Kestens, Y.; El-Geneidy, A.	Spatial Access by Public Transport and Likelihood of Healthcare Consultations at Hospitals	North America	Secondary	Urban	Travel Time	Primary Computation	Covariate	2SFCA Method Family	yes	no	no	no	no	no	no	no
2020	da Silva, N. C.; Rocha, T. A.H.; Amaral, P. V.; Elahi, C.; Thume, E.; Thomaz, EBAF; Queiroz, R. C.D.; Vissoci, J. R.N.; Staton, C.; La Facchini	Comprehending the lack of access to maternal and neonatal emergency care: Designing solutions based on a space-time approach	South America	Secondary	Urban & Rural	Euclidean	Primary Computation	Descriptive	2SFCA Method Family	yes	no	no	no	no	no	no	no
2020	Erickson, S. R.; Bravo, M.; Tootoo, J.	Geosocial Factors Associated With Adherence to Statin Medications	North America	Primary	Urban & Rural	Travel Time	Primary Computation	Covariate	2SFCA Method Family	no	yes	no	no	no	no	no	no
2020	Freeman, V. L.; Naylor, K. B.; Boylan, E. E.; Booth, B. J.; Pugach, O.; Barrett, R. E.; Campbell, R. T.; McLafferty, S. L.	Spatial access to primary care providers and colorectal cancer-specific survival in Cook County, Illinois	North America	Primary	Urban & Rural	Travel Time	Primary Computation	Covariate	2SFCA Method Family	no	yes	no	no	no	no	no	no
2020	Hashtarkhani, S.; Kiani, B.; Bergquist, R.; Bagheri, N.; VafaeiNejad, R.; Tara, M.	An age-integrated approach to improve measurement of potential spatial accessibility to emergency medical services for urban areas	Asia	Secondary	Urban	Travel Time	Primary Computation	Exploratory	2SFCA Method Family	no	yes	no	no	no	no	no	no
2020	Héquette-Ruz, R.; Beuscart, J.-B.; Ficheur, G.; Chazard, E.; Guillaume, E.; Paccou, J.; Puisieux, F.; Genin, M.	Hip fractures and characteristics of living area: a fine-scale spatial analysis in France	Europe	Primary	Urban & Rural	Travel Time	Secondary Use	Covariate	2SFCA Method Family	no	yes	no	no	no	no	no	no
2020	Hughes, A. E.; Lee, S. C.; Eberth, J. M.; Berry, E.; Pruitt, S. L.	Do mobile units contribute to spatial accessibility to mammography for uninsured women?	North America	Primary	Urban & Rural	Travel Time	Primary Computation	Descriptive	2SFCA Method Family	no	yes	yes	no	no	no	no	no
2020	Kang, J.-Y.; Michels, A.; Lyu, F.; Wang, S.; Agbodo, N.; Freeman, V. L.	Rapidly measuring spatial accessibility of COVID-19 healthcare resources: a case study of Illinois, USA	North America	Secondary	Urban & Rural	Travel Time	Primary Computation	Descriptive	2SFCA Method Family	no	yes	no	no	no	no	no	no
2020	Kim, H.; Kim, D.; Paul, C.; Lee, C. K.	The spatial allocation of hospitals with negative pressure isolation rooms in korea: Are we prepared for new outbreaks?	Asia	Secondary	Urban & Rural	Travel Distance	Primary Computation	Descriptive	2SFCA Method Family	yes	no	no	no	no	no	no	no
2020	Liu, S. W.; Wang, Y. P.; Zhou, D.; Kang, Y. T.	Two-Step Floating Catchment Area Model-Based Evaluation of Community Care Facilities' Spatial Accessibility in Xi'an, China	Asia	Primary	Urban	Travel Distance	Primary Computation	Descriptive	2SFCA Method Family	yes	no	no	no	no	no	no	no
2020	Luo, W.; Yao, J.; Mitchell, R.; Zhang, X.	Spatiotemporal access to emergency medical services in Wuhan, China: accounting for scene and transport time intervals	Asia	Secondary	Urban	Travel Time	Primary Computation	Descriptive	2SFCA Method Family	no	yes	no	no	no	no	no	yes
2020	Qian, T.; Chen, J.; Li, A.; Wang, J.; Shen, D.	Evaluating spatial accessibility to general hospitals with navigation and social media location data: A case study in Nanjing	Asia	Secondary	Urban	Travel Time	Primary Computation	Descriptive	2SFCA Method Family	no	yes	no	no	no	no	no	no
2020	Ranganathan, R., MPhil; Zahnd, W.E., PhD; Harrison, S.E., PhD; Brandt, H.M., PhD; Adams, S.A., PhD; Eberth, J.M., PhD	Spatial Access to Vaccines for Children Providers in South Carolina: Implications for HPV Vaccination	North America	Primary	Urban & Rural	Travel Time	Primary Computation	Descriptive	2SFCA Method Family	yes	no	no	no	no	no	no	no
2020	Rekha, R. S.; Wajid, S.; Radhakrishnan, N.; Mathew, S.	Accessibility Analysis for Healthcare Centers using Gravity Model and Geospatial Techniques	Asia	Secondary	Urban	Travel Time	Primary Computation	Descriptive	2SFCA Method Family	no	yes	no	yes	no	no	no	no
2020	Shah, T. I.; Clark, A. F.; Seabrook, J. A.; Sibbald, S.; Gilliland, J. A.	Geographic accessibility to primary care providers: Comparing rural and urban areas in Southwestern Ontario	North America	Primary	Urban & Rural	Travel Time	Primary Computation	Descriptive	2SFCA Method Family	no	yes	no	no	no	no	no	no
2020	Shaw, S.; Sahoo, H.	Accessibility to Primary Health Centre in a Tribal District of Gujarat, India: application of two step floating catchment area model	Asia	Primary	Urban & Rural	Travel Distance	Primary Computation	Descriptive	2SFCA Method Family	yes	no	no	no	no	no	no	no
2020	Stewart, K.; Li, M.; Xia, Z.; Adewole, S. A.; Adeyemo, O.; Adebamowo, C.	Modeling spatial access to cervical cancer screening services in Ondo State, Nigeria	Africa	Primary	Urban	Travel Time	Primary Computation	Descriptive	2SFCA Method Family	no	yes	no	no	no	no	yes	no
2020	Tao, R.; Downs, J.; Beckie, T. M.; Chen, Y.; McNelley, W.	Examining spatial accessibility to COVID-19 testing sites in Florida	North America	Primary	Urban & Rural	Travel Time	Primary Computation	Descriptive	2SFCA Method Family	yes	no	no	no	no	no	yes	no
2020	Tao, Z. L.; Cheng, Y.; Liu, J. X.	Hierarchical two-step floating catchment area (2SFCA) method: measuring the spatial accessibility to hierarchical healthcare facilities in Shenzhen, China	Asia	Primary & Secondary	Urban	Travel Time	Primary Computation	Exploratory	2SFCA Method Family	no	yes	no	yes	yes	no	no	no
2020	Toms, R.; Feng, X.; Mayne, D. J.; Bonney, A.	Role of area-level access to primary care on the geographic variation of cardiometabolic risk factor distribution: A multilevel analysis of the adult residents in the illawarra—shoalhaven region of NSW, Australia	Asia	Primary	Urban & Rural	Euclidean	Primary Computation	Covariate	2SFCA Method Family	yes	no	no	no	no	no	no	no
2020	Vo, A.; Bhaskar, R.; Chi, T.-Y.; Faddoul, G.	Identifying socially vulnerable regions with persistent low accessibility to emergency care through a spatial decision framework	North America	Secondary	Urban & Rural	Travel Time	Primary Computation	Descriptive	2SFCA Method Family	yes	no	no	no	no	no	no	no
2020	Vo, A.; Bhaskar, R.; Chi, T.-Y.; Faddoul, G.	Identifying socially vulnerable regions with persistent low accessibility to emergency care through a spatial decision framework	North America	Secondary	Urban & Rural	Travel Time	Primary Computation	Descriptive	2SFCA Method Family	no	yes	no	no	no	no	no	no
2020	Walsan, R.; Feng, X.; Mayne, D. J.; Pai, N.; Bonney, A.	Neighborhood Environment and Type 2 Diabetes Comorbidity in Serious Mental Illness	Asia	Primary & Secondary	Urban & Rural	Euclidean	Primary Computation	Covariate	2SFCA Method Family	yes	no	no	no	no	no	no	no
2020	Wang, J.; Du, F.; Huang, J.; Liu, Y.	Access to hospitals: Potential vs. observed	Asia	Secondary	Urban	Travel Time	Primary Computation	Exploratory	Base Gravity Model	NA	NA	NA	NA	NA	NA	NA	NA
2020	Wang, D.; Qiao, C.; Liu, S.; Wang, C.; Yang, J.; Li, Y.; Huang, P.	Assessment of spatial accessibility to residential care facilities in 2020 in Guangzhou by small-scale residential community data	Asia	Primary	Urban	Travel Time	Primary Computation	Descriptive	2SFCA Method Family	yes	no	no	no	no	no	no	no
2020	Whitehead, J.; Pearson, A. L.; Lawrenson, R.; Atatoa-Carr, P.	Defining general practitioner and population catchments for spatial equity studies using patient enrolment data in Waikato, New Zealand	Asia	Primary	Urban & Rural	Travel Distance	Primary Computation	Exploratory	2SFCA Method Family	no	yes	no	no	no	no	no	no
2020	Whitehead, J.; Pearson, A. L.; Lawrenson, R.; Atatoa-Carr, P.	Defining general practitioner and population catchments for spatial equity studies using patient enrolment data in Waikato, New Zealand	Asia	Primary	Urban & Rural	Travel Distance	Primary Computation	Exploratory	2SFCA Method Family	no	yes	no	no	no	no	no	no
2020	Wu, H.-C.; Tseng, M.-H.; Lin, C.-C.	Assessment on distributional fairness of physical rehabilitation resource allocation: Geographic accessibility analysis integrating google rating mechanism	Asia	Secondary	Urban & Rural	Travel Distance	Primary Computation	Descriptive	2SFCA Method Family	no	yes	no	yes	no	no	no	no
2020	Wu, J.; Cai, Z.; Li, H.	Accessibility of Medical Facilities in Multiple Traffic Modes: A Study in Guangzhou, China	Asia	Primary & Secondary	Urban	Travel Time	Primary Computation	Descriptive	2SFCA Method Family	no	yes	no	yes	no	no	yes	no
2020	Yohan, F.; Delphine, P.; Beatrice, F.; Isabelle, R. C.; Jean-Yves, B.; Francoise, D.; Guy, F.; Elodie, F.	Beyond the map: evidencing the spatial dimension of health inequalities	Europe	Primary	Urban & Rural	Travel Time	Secondary Use	Covariate	2SFCA Method Family	no	yes	no	no	no	no	no	no
2020	Yun, S. B.; Kim, S.; Ju, S.; Noh, J.; Kim, C.; Wong, M. S.; Heo, J.	Analysis of accessibility to emergency rooms by dynamic population from mobile phone data: Geography of social inequity in South Korea	Asia	Secondary	Urban & Rural	Travel Time	Primary Computation	Descriptive	2SFCA Method Family	yes	no	no	no	no	no	no	no
2020	Zhao, P.; Li, S.; Liu, D.	Unequable spatial accessibility to hospitals in developing megacities: New evidence from Beijing	Asia	Secondary	Urban	Travel Time	Primary Computation	Descriptive	2SFCA Method Family	no	yes	no	no	no	no	no	no
2021	Amiri, S.; McDonell, M. G.; Denney, J. T.; Buchwald, D.; Amram, O.	Disparities in Access to Opioid Treatment Programs and Office-Based Buprenorphine Treatment Across the Rural-Urban and Area Deprivation Continua: A US Nationwide Small Area Analysis	North America	Secondary	Urban & Rural	Travel Time	Primary Computation	Descriptive	2SFCA Method Family	no	yes	no	no	no	no	no	no
2021	Carvalho Dutra, A. de; Silva, L. L.; Pedroso, R. B.; Tchuisseu, Y. P.; da Silva, M. T.; Bergamini, M.; Costa Scheidt, J.F.H.; Iora, P. H.; do Lago Franco, R.; Staton, C. A.; Nickenig Vissoci, J. R.; Nihei, O. K.; Andrade, L. de	The impact of socioeconomic factors, coverage and access to health on heart ischemic disease mortality in a Brazilian Southern State: A geospatial analysis	South America	Secondary	Urban & Rural	Euclidean	Primary Computation	Covariate	2SFCA Method Family	yes	no	no	no	no	no	no	no
2021	Chen, W.; Cheng, L.; Chen, X.; Chen, J.; Cao, M.	Measuring accessibility to health care services for older bus passengers: A finer spatial resolution	Asia	Secondary	Urban	Travel Time	Primary Computation	Exploratory	2SFCA Method Family	no	yes	no	yes	no	no	no	no
2021	Cheng, M.; Tao, L.; Lian, Y.; Huang, W.	Measuring spatial accessibility of urban medical facilities: A case study in changning district of Shanghai in China	Asia	Primary & Secondary	Urban & Rural	Travel Time	Primary Computation	Descriptive	Base Gravity Model	NA	NA	NA	NA	NA	NA	NA	NA
2021	Chung, P.-C.; Chan, T.-C.	Association between local spatial accessibility of dental care services and dental care quality	Asia	Primary	Urban & Rural	Travel Time	Primary Computation	Covariate	2SFCA Method Family	yes	no	no	no	no	no	no	no
2021	Dalton, R.; Brown, J. D.; Duarte, J. D.	Patients with geographic barriers to health care access are prescribed a higher proportion of drugs with pharmacogenetic testing guidelines	North America	Primary	Urban & Rural	Travel Time	Primary Computation	Covariate	2SFCA Method Family	yes	no	no	no	no	no	no	no
2021	Dardas, A. Z.; Williams, A.; DeLuca, P.	Measuring potential assisted-transport demand for older adult care-recipients in Hamilton, Canada	North America	Primary & Secondary	Urban	Travel Time	Primary Computation	Descriptive	2SFCA Method Family	no	yes	no	no	no	no	no	no
2021	Drake, C.; Nagy, D.; Nguyen, T.; Kraemer, K. L.; Mair, C.; Wallace, D.; Donohue, J.	A comparison of methods for measuring spatial access to health care	North America	Secondary	Urban & Rural	Travel Time	Primary Computation	Comparison	2SFCA Method Family	no	yes	no	no	no	no	no	no
2021	Dumedah, G.; Arthur, J.; Kokroko, J. S.; Ampofo, S. T.; Okyere, P. A.; Kodua, E. T.	Characterizing the geography of potential healthcare accessibility in informal settlements in the Greater Kumasi area of Ghana	Africa	Primary & Secondary	Urban	Travel Distance	Primary Computation	Descriptive	2SFCA Method Family	no	yes	no	yes	no	no	no	no
2021	Efriandi, T.	Spatial access to health care: a case study on community health centers in Asmat District, Papua, Indonesia	Asia	Primary	Rural	Euclidean	Primary Computation	Descriptive	2SFCA Method Family	yes	no	no	no	no	no	no	no
2021	Gao, F.; Jaffrelot, M.; Deguen, S.	Measuring hospital spatial accessibility using the enhanced two-step floating catchment area method to assess the impact of spatial accessibility to hospital and non-hospital care on the length of hospital stay	Europe	Secondary	Urban & Rural	Travel Time	Primary Computation	Covariate	2SFCA Method Family	no	yes	no	no	no	no	no	no
2021	Gao, F.; Jaffrelot, M.; Deguen, S.	Measuring hospital spatial accessibility using the enhanced two-step floating catchment area method to assess the impact of spatial accessibility to hospital and non-hospital care on the length of hospital stay	Europe	Primary	Urban & Rural	Travel Time	Secondary Use	Covariate	2SFCA Method Family	no	yes	no	no	no	no	no	no
2021	Gao, F.; Languille, C.; Karzazi, K.; Guhl, M.; Boukebous, B.; Deguen, S.	Efficiency of fine scale and spatial regression in modelling associations between healthcare service spatial accessibility and their utilization	Europe	Secondary	Urban & Rural	Travel Time	Secondary Use	Covariate	2SFCA Method Family	no	yes	no	no	no	no	no	no
2021	Gao, F.; Languille, C.; Karzazi, K.; Guhl, M.; Boukebous, B.; Deguen, S.	Efficiency of fine scale and spatial regression in modelling associations between healthcare service spatial accessibility and their utilization	Europe	Primary	Urban & Rural	Travel Time	Secondary Use	Covariate	2SFCA Method Family	no	yes	no	no	no	no	no	no
2021	Ghorbanzadeh, M.; Kim, K.; Erman Ozguven, E.; Horner, M. W.	Spatial accessibility assessment of COVID-19 patients to healthcare facilities: A case study of Florida	North America	Secondary	Urban & Rural	Travel Time	Primary Computation	Descriptive	2SFCA Method Family	yes	no	no	no	no	no	no	no
2021	Ghorbanzadeh, M.; Kim, K.; Erman Ozguven, E.; Horner, M. W.	Spatial accessibility assessment of COVID-19 patients to healthcare facilities: A case study of Florida	North America	Secondary	Urban & Rural	Travel Time	Primary Computation	Descriptive	2SFCA Method Family	no	yes	no	no	no	no	no	no
2021	Gong, S.; Gao, Y.; Zhang, F.; Mu, L.; Kang, C.; Liu, Y.	Evaluating healthcare resource inequality in Beijing, China based on an improved spatial accessibility measurement	Asia	Secondary	Urban	Travel Time	Primary Computation	Exploratory	2SFCA Method Family	no	yes	no	no	no	no	no	no
2021	Guida, C.; Carpentieri, G.	Quality of life in the urban environment and primary health services for the elderly during the Covid-19 pandemic: An application to the city of Milan (Italy)	Europe	Primary	Urban	Travel Time	Primary Computation	Descriptive	2SFCA Method Family	no	yes	no	no	no	no	no	no
2021	Kelley, D.; Sun, S.	How phantom networks, provider qualities, and poverty sway medicaid dental care access: A geospatial analysis of Manhattan	North America	Primary	Urban	Euclidean	Primary Computation	Covariate	2SFCA Method Family	yes	no	no	no	no	no	no	no
2021	Khashoggi, B. F.; Murad, A.	Use of 2sfca method to identify and analyze spatial access disparities to healthcare in jeddah, Saudi Arabia	Asia	Primary & Secondary	Urban	Travel Time	Primary Computation	Descriptive	2SFCA Method Family	yes	no	no	no	no	no	no	no
2021	Kiani, B.; Mohammadi, A.; Bergquist, R.; Bagheri, N.	Different configurations of the two-step floating catchment area method for measuring the spatial accessibility to hospitals for people living with disability: a cross-sectional study	Asia	Secondary	Urban	Travel Time	Primary Computation	Descriptive	2SFCA Method Family	yes	no	no	no	no	no	no	no
2021	Kiani, B.; Mohammadi, A.; Bergquist, R.; Bagheri, N.	Different configurations of the two-step floating catchment area method for measuring the spatial accessibility to hospitals for people living with disability: a cross-sectional study	Asia	Secondary	Urban	Travel Time	Primary Computation	Descriptive	2SFCA Method Family	no	yes	no	no	no	no	no	no
2021	Kim, K.; Ghorbanzadeh, M.; Horner, M. W.; Ozguven, E. E.	Identifying areas of potential critical healthcare shortages: A case study of spatial accessibility to ICU beds during the COVID-19 pandemic in Florida	North America	Secondary	Urban & Rural	Travel Time	Primary Computation	Descriptive	2SFCA Method Family	no	yes	no	yes	no	no	no	no
2021	Kreitzer, R. J.; Smith, C. W.; Kane, K. A.; Saunders, T. M.	Affordable but Inaccessible? Contraception Deserts in the US States	North America	Primary	Urban & Rural	Travel Time	Primary Computation	Descriptive	2SFCA Method Family	yes	no	no	no	no	no	no	no
2021	Kuo, T.	Identifying aging villages with primary care shortages: A geographic information system approach	Asia	Primary	Urban & Rural	Travel Distance	Primary Computation	Descriptive	2SFCA Method Family	no	yes	no	no	no	no	no	no
2021	Li, M.; Kwan, M.-P.; Chen, J.; Wang, J.; Yin, J.; Yu, D.	Measuring emergency medical service (EMS) accessibility with the effect of city dynamics in a 100-year pluvial flood scenario	Asia	Secondary	Urban	Travel Time	Primary Computation	Descriptive	2SFCA Method Family	no	yes	no	no	no	no	no	no
2021	Liu, X.; Lin, Z.; Huang, J.; Gao, H.; Shi, W.	Evaluating the inequality of medical service accessibility using smart card data	Asia	Primary & Secondary	Urban	Travel Time	Primary Computation	Descriptive	Kernel Density Method	NA	NA	NA	NA	NA	NA	NA	NA
2021	Liu, M.; Luo, S.; Du, X.	Exploring equity in healthcare services: Spatial accessibility changes during subway expansion	Asia	Secondary	Urban	Travel Distance	Primary Computation	Descriptive	2SFCA Method Family	yes	no	no	no	no	no	no	no
2021	Maslamani A.; Almagbile, A.; Dayafleh, O.	Analysis of Spatial Accessibility and Capacity of Multi-Level Healthcare Facilities in The Greater Irbid Municipality, Jordan	Asia	Primary	Urban & Rural	Travel Time	Primary Computation	Descriptive	2SFCA Method Family	no	yes	no	no	no	no	no	no
2021	McCrum, M. L.; Wan, N.; Lizotte, S. L.; Han, J. Y.; Varghese, T.; Nirula, R.	Use of the spatial access ratio to measure geospatial access to emergency general surgery services in California	North America	Secondary	Urban & Rural	Travel Time	Primary Computation	Descriptive	2SFCA Method Family	no	yes	yes	no	no	no	no	no
2021	Mishra, S.; Sahu, P. K.	Facility Centers in Rural Areas: Concept, Development, Effect on Habitational Accessibility and Facility Crowdedness, and Policy Strategies for Resource Allocation	Asia	Primary	Rural	Travel Distance	Primary Computation	Descriptive	2SFCA Method Family	yes	no	no	no	no	no	no	no
2021	Mohammadi, A.; Mollalo, A.; Bergquist, R.; Kiani, B.	Measuring COVID-19 vaccination coverage: an enhanced age-adjusted two-step floating catchment area model	Asia	Secondary	Urban & Rural	Travel Time	Primary Computation	Descriptive	2SFCA Method Family	no	yes	no	no	no	no	no	no
2021	Morshed, N.; Zhan, F. B.	Racial/ethnic, social characteristics and geographic disparities of childhood cancer late-stage diagnosis in Texas, 2005 to 2014	North America	Secondary	Urban & Rural	Travel Time	Primary Computation	Covariate	2SFCA Method Family	no	yes	no	no	no	no	no	no
2021	Neuner, J. M.; Zhou, Y.; Fergestrom, N.; Winn, A.; Pezzin, L.; Laud, P. W.; Beyer, K.	Pharmacy deserts and patients with breast cancer receipt of influenza vaccines	North America	Primary	Urban & Rural	Travel Distance	Primary Computation	Covariate	2SFCA Method Family	yes	no	no	no	no	no	no	no
2021	Peng, T.-C.	The capitalization of spatial healthcare accessibility into house prices in Taiwan: an application of spatial quantile regression	Asia	Primary & Secondary	Urban	Travel Distance	Primary Computation	Covariate	2SFCA Method Family	no	yes	no	no	no	no	no	no
2021	Pereira, R.H.M.; Braga, C.K.V.; Servo, L. M.; Serra, B.; Amaral, P.; Gouveia, N.; Paez, A.	Geographic access to COVID-19 healthcare in Brazil using a balanced float catchment area approach	South America	Secondary	Urban	Travel Time	Primary Computation	Descriptive	2SFCA Method Family	no	yes	no	yes	no	no	no	no
2021	Poulalhon, C.; Goujon, S.; Marquant, F.; Faure, L.; Guissou, S.; Bonaventure, A.; Désandes, E.; Rios, P.; Lacour, B.; Clavel, J.	Factors associated with 5- and 10-year survival among a recent cohort of childhood cancer survivors (France, 2000–2015)	Europe	Primary	Urban & Rural	Travel Time	Secondary Use	Covariate	2SFCA Method Family	no	yes	no	no	no	no	no	no
2021	Subal, J.; Paal, P.; Krisp, J. M.	Quantifying spatial accessibility of general practitioners by applying a modified huff three-step floating catchment area (MH3SFCA) method	Europe	Primary	Urban & Rural	Travel Time	Primary Computation	Exploratory	2SFCA Method Family	no	yes	no	yes	yes	no	no	no
2021	Tan, J.; Wang, X.; Pan, J.	The effect of population distribution measures on evaluating spatial accessibility of primary health-care institutions: A case study from China	Asia	Primary	Urban & Rural	Travel Time	Primary Computation	Exploratory	2SFCA Method Family	no	yes	no	no	no	no	no	no
2021	Tao, Z.; Wang, Q.; Han, W.	Towards health equality: Optimizing hierarchical healthcare facilities towards maximal accessibility equality in shenzhen, china	Asia	Primary & Secondary	Urban	Travel Time	Primary Computation	Exploratory	2SFCA Method Family	no	yes	no	no	no	no	no	no
2021	Tao, Z.; Han, W.	Assessing the impacts of hierarchical healthcare system on the accessibility and spatial equality of healthcare services in Shenzhen, China	Asia	Primary & Secondary	Urban	Travel Time	Primary Computation	Exploratory	2SFCA Method Family	no	yes	no	yes	yes	no	no	no
2021	Tseng, M.-H.; Wu, H.-C.	Accessibility assessment of community care resources using maximum-equity optimization of supply capacity allocation	Asia	Primary	Urban & Rural	Travel Distance	Primary Computation	Descriptive	2SFCA Method Family	no	yes	no	no	no	no	no	no
2021	Tseng, M.-H.; Wu, H.-C.	Integrating socioeconomic status and spatial factors to improve the accessibility of community care resources using maximum-equity optimization of supply capacity allocation	Asia	Primary	Urban & Rural	Travel Distance	Primary Computation	Exploratory	2SFCA Method Family	no	yes	no	no	no	no	no	no
2021	Wang, F.	From 2SFCA to i2SFCA: integration, derivation and validation	North America	Secondary	Urban & Rural	Travel Time	Primary Computation	Exploratory	2SFCA Method Family	yes	no	no	no	no	no	no	no
2021	Wang, K.; Bai, J.; Dang, X.	Spatial difference and equity analysis for accessibility to three-level medical services based on actual medical behavior in Shaanxi, China	Asia	Primary & Secondary	Urban & Rural	Travel Time	Primary Computation	Descriptive	2SFCA Method Family	no	yes	no	no	no	no	no	no
2021	Wang, X.; Seyler, B. C.; Han, W.; Pan, J.	An integrated analysis of spatial access to the three-tier healthcare delivery system in China: a case study of Hainan Island	Asia	Primary & Secondary	Urban & Rural	Travel Time	Primary Computation	Exploratory	2SFCA Method Family	no	yes	no	no	no	no	no	no
2021	Yue, J.; Fu, Q.; Zhou, Y.; Zhang, Y.; Ning, J.; Yin, G.; Tao, H.	Evaluating the accessibility to healthcare facilities under the chinese hierarchical diagnosis and treatment system	Asia	Primary & Secondary	Urban	Travel Time	Primary Computation	Descriptive	2SFCA Method Family	no	yes	no	no	no	no	no	no
2021	Zahnd, W. E.; Josey, M. J.; Schootman, M.; Eberth, J. M.	Spatial accessibility to colonoscopy and its role in predicting late-stage colorectal cancer	North America	Primary	Urban & Rural	Travel Time	Primary Computation	Covariate	2SFCA Method Family	yes	no	no	no	no	no	no	no
2021	Zahnd, W. E.; Josey, M. J.; Schootman, M.; Eberth, J. M.	Spatial accessibility to colonoscopy and its role in predicting late-stage colorectal cancer	North America	Primary	Urban & Rural	Travel Time	Primary Computation	Covariate	2SFCA Method Family	no	yes	no	no	no	no	no	no
2021	Zahnd, W. E.; Josey, M. J.; Schootman, M.; Eberth, J. M.	Spatial accessibility to colonoscopy and its role in predicting late-stage colorectal cancer	North America	Primary	Urban & Rural	Travel Time	Primary Computation	Covariate	2SFCA Method Family	no	yes	no	no	no	no	no	no
2021	Zhang, Y.; Yang, H.; Pan, J.	Gaining from rational health planning: Spatial reallocation of top-tier general hospital beds in China	Asia	Secondary	Urban & Rural	Travel Time	Primary Computation	Descriptive	2SFCA Method Family	no	yes	no	no	no	no	no	no
2021	Zhang, D.; Zhang, G.; Zhou, C.	Differences in accessibility of public health facilities in hierarchical municipalities and the spatial pattern characteristics of their services in doumen district, china	Asia	Primary & Secondary	Urban & Rural	Euclidean	Primary Computation	Descriptive	2SFCA Method Family	yes	no	no	no	no	no	no	no
2021	Zhang, J.; Han, P.; Sun, Y.; Zhao, J.; Yang, L.	Assessing spatial accessibility to primary health care services in Beijing, China	Asia	Primary	Urban	Travel Time	Primary Computation	Descriptive	2SFCA Method Family	no	yes	no	no	no	no	no	no
2021	Zhang, S.; Song, X.; Zhou, J.	An equity and efficiency integrated grid-to-level 2SFCA approach: spatial accessibility of multilevel healthcare	Asia	Secondary	Urban & Rural	Travel Time	Primary Computation	Exploratory	2SFCA Method Family	no	yes	no	no	no	no	no	no
2021	Zhou, Y. H.; Beyer, K. M.M.; Laud, P. W.; Winn, A. N.; Le Pezzin; Nattinger, A. B.; Neuner, J.	An adapted two-step floating catchment area method accounting for urban-rural differences in spatial access to pharmacies	North America	Primary	Urban & Rural	Travel Time	Primary Computation	Exploratory	2SFCA Method Family	yes	no	no	no	no	no	no	no
2021	Zhu, H.; Pan, L.; Li, Y.; Jin, H.; Wang, Q.; Liu, X.; Wang, C.; Liao, P.; Jiang, X.; Li, L.	Spatial accessibility assessment of prehospital EMS with a focus on the elderly population: A case study in Ningbo, China	Asia	Secondary	Urban	Travel Distance	Primary Computation	Descriptive	Base Gravity Model	NA	NA	NA	NA	NA	NA	NA	NA
2022	Al-Omari, A.; Shatnawi, N.; Al-Mashaqbeh, A.	Use of an E2SFCA method to assess healthcare resources in Jordan during COVID-19 pandemic	Asia	Secondary	Urban & Rural	Travel Time	Primary Computation	Descriptive	2SFCA Method Family	no	yes	no	no	no	no	no	no
2022	Audi, M. N.; Mwenda, K. M.; Wei, G. X.; Lurie, M. N.	Healthcare accessibility in preconflict Syria: a comparative spatial analysis	Asia	Secondary	Urban & Rural	Travel Distance	Primary Computation	Descriptive	2SFCA Method Family	yes	no	no	no	no	no	no	no
2022	Chen, Y.; Wu, J.	The Effect of the Referral System on the Accessibility of Healthcare Services: A Case Study of the Wuhan Metropolitan Development Zone	Asia	Primary & Secondary	Urban	Travel Time	Primary Computation	Descriptive	Base Gravity Model	NA	NA	NA	NA	NA	NA	NA	NA
2022	Chen, T.; Pan, J.	The Effect of Spatial Access to Primary Care on Potentially Avoidable Hospitalizations of the Elderly: Evidence from Chishui City, China	Asia	Primary	Urban & Rural	Travel Time	Primary Computation	Covariate	2SFCA Method Family	no	yes	no	no	no	no	no	no
2022	Cromley, G.; Lin, J.	Examining the impact of COVID-19 vaccination rates on differential access to critical care	North America	Secondary	Urban	Euclidean	Primary Computation	Comparison	2SFCA Method Family	no	yes	no	yes	no	no	no	no
2022	Cromley, G.; Lin, J.	Examining the impact of COVID-19 vaccination rates on differential access to critical care	North America	Secondary	Urban	Euclidean	Primary Computation	Comparison	2SFCA Method Family	no	yes	no	no	no	no	no	no
2022	Cromley, G.; Lin, J.	Examining the interplay between racial segregation patterns and access to hospital care	North America	Secondary	Urban & Rural	Travel Time	Primary Computation	Descriptive	2SFCA Method Family	no	yes	no	no	no	no	no	no
2022	Dai, T.; Guo, K.; Zhao, J.; Lu, W.	Impact of the presence of private hospitals on the spatial equality of healthcare accessibility in Beijing, China	Asia	Secondary	Urban & Rural	Travel Time	Primary Computation	Descriptive	2SFCA Method Family	no	yes	no	no	no	no	no	no
2022	Del Conte, D. E.; Locascio, A.; Amoruso, J.; McNamara, M. L.	Modeling multimodal access to primary care in an urban environment	North America	Primary	Urban	Travel Time	Primary Computation	Descriptive	2SFCA Method Family	no	yes	yes	no	no	no	yes	no
2022	Demitiry, M.; Higgins, C. D.; Páez, A.; Miller, E. J.	Accessibility to primary care physicians: Comparing floating catchments with a utility-based approach	North America	Primary	Urban	Travel Time	Primary Computation	Comparison	2SFCA Method Family	no	yes	no	yes	no	no	no	no
2022	Demitiry, M.; Higgins, C. D.; Páez, A.; Miller, E. J.	Accessibility to primary care physicians: Comparing floating catchments with a utility-based approach	North America	Primary	Urban	Travel Time	Primary Computation	Comparison	2SFCA Method Family	no	yes	no	no	no	no	no	no
2022	Du, M.; Zhao, Y.; Fang, T.; Fan, L.; Zhang, M.; Huang, H.; Mei, K.	Evaluating the Inequality of Medical Resource Allocation Based on Spatial and Non-Spatial Accessibility: A Case Study of Wenzhou, China	Asia	Primary & Secondary	Urban & Rural	Travel Time	Primary Computation	Descriptive	2SFCA Method Family	no	yes	no	no	no	no	no	no
2022	Du, M.; Zhao, S.	An Equity Evaluation on Accessibility of Primary Healthcare Facilities by Using V2SFCA Method: Taking Fukuoka City, Japan, as a Case Study	Asia	Primary	Urban	Travel Distance	Primary Computation	Exploratory	2SFCA Method Family	no	yes	no	no	no	no	no	no
2022	Fowler, D.; Middleton, P.; Lim, S.	Extending floating catchment area methods to estimate future hospital bed capacity requirements	Asia	Secondary	Urban	Travel Time	Primary Computation	Exploratory	2SFCA Method Family	no	yes	no	yes	no	no	no	no
2022	Guida, C.; Carpentieri, G.; Masoumi, H.	Measuring spatial accessibility to urban services for older adults: an application to healthcare facilities in Milan	Europe	Primary	Urban	Travel Time	Primary Computation	Exploratory	2SFCA Method Family	no	yes	no	no	no	no	yes	no
2022	Higgs, G.; Langford, M.; Llewellyn, M.	Towards an understanding of inequalities in accessing residential and nursing home provision: The role of geographical approaches	Europe	Primary	Urban & Rural	Travel Time	Primary Computation	Comparison	2SFCA Method Family	yes	no	no	no	no	no	no	no
2022	Hong, I.; Wilson, B.; Gross, T.; Conley, J.; Powers, T.	Challenging terrains: socio-spatial analysis of Primary Health Care Access Disparities in West Virginia	North America	Primary	Urban & Rural	Travel Time	Primary Computation	Descriptive	2SFCA Method Family	no	yes	no	no	no	no	no	no
2022	Hu, W.; Li, L.; Su, M.	Modeling Health Seeking Behavior Based on Location-Based Service Data: A Case Study of Shenzhen, China	Asia	Secondary	Urban	Travel Distance	Primary Computation	Descriptive	2SFCA Method Family	yes	no	no	yes	no	no	no	no
2022	Huang, X.; Gong, P.; White, M.	Study on Spatial Distribution Equilibrium of Elderly Care Facilities in Downtown Shanghai	Asia	Primary	Urban	Travel Time	Primary Computation	Descriptive	2SFCA Method Family	no	yes	no	no	no	no	no	no
2022	Huang, X.; Gong, P.; White, M.; Zhang, B.	Research on Spatial Distribution Characteristics and Influencing Factors of Pension Resources in Shanghai Community-Life Circle	Asia	Primary	Urban	Travel Time	Primary Computation	Descriptive	2SFCA Method Family	no	yes	no	no	no	no	no	no
2022	Jiao, W.; Huang, W.; Fan, H.	Evaluating spatial accessibility to healthcare services from the lens of emergency hospital visits based on floating car data	Asia	Secondary	Urban	Travel Time	Primary Computation	Exploratory	2SFCA Method Family	no	yes	no	no	no	no	no	no
2022	Jin, T.; Cheng, L.; Wang, K.; Cao, J.; Huang, H.; Witlox, F.	Examining equity in accessibility to multi-tier healthcare services across different income households using estimated travel time	Asia	Primary & Secondary	Urban	Travel Time	Primary Computation	Descriptive	2SFCA Method Family	no	yes	no	no	no	no	no	no
2022	Jumadi, J.; Fikriyah, V. N.; Hadibasyir, H. Z.; Sunariya, M. I.T.; Priyono, K. D.; Setiyadi, N. A.; Carver, S. J.; Norman, P. D.; Malleson, N. S.; Rohman, A.; Lotfata, A.	Spatiotemporal Accessibility of COVID-19 Healthcare Facilities in Jakarta, Indonesia	Asia	Secondary	Urban	Travel Time	Primary Computation	Descriptive	2SFCA Method Family	yes	no	no	no	no	no	no	yes
2022	Kang, J. Y.; Farkhad, B. F.; Chan, M. P.S.; Michels, A.; Albarracin, D.; Wang, S. W.	Spatial accessibility to HIV testing, treatment, and prevention services in Illinois and Chicago, USA	North America	Primary & Secondary	Urban & Rural	Travel Time	Primary Computation	Descriptive	2SFCA Method Family	no	yes	no	no	no	no	no	no
2022	Kar, A.; Wan, N.; Cova, T. J.; Wang, H.; Lizotte, S. L.	Using GIS to Understand the Influence of Hurricane Harvey on Spatial Access to Primary Care	North America	Primary	Urban & Rural	Travel Time	Primary Computation	Descriptive	2SFCA Method Family	no	yes	no	no	no	no	no	no
2022	Kim, K.; Kwon, K.	Time-varying spatial accessibility of primary healthcare services based on spatiotemporal variations in demand, supply, and traffic conditions: A case study of Seoul, South Korea	Asia	Primary	Urban	Travel Time	Primary Computation	Exploratory	2SFCA Method Family	no	yes	yes	no	no	no	no	yes
2022	Koschinsky, J.; Marwell, N. P.; Mansour, R.	Does health service funding go where the need is? A prototype spatial access analysis for new urban contracts data	North America	Primary	Urban	Travel Time	Primary Computation	Descriptive	2SFCA Method Family	yes	no	no	no	no	no	no	no
2022	La Yang; Zhang, S. M.; Guan, M.; Cao, J. F.; Zhang, B. L.	An Assessment of the Accessibility of Multiple Public Service Facilities and Its Correlation with Housing Prices Using an Improved 2SFCA Method-A Case Study of Jinan City, China	Asia	Primary & Secondary	Urban	Travel Time	Primary Computation	Covariate	2SFCA Method Family	no	yes	no	no	no	no	no	no
2022	Lao, M.S.R.; Paringit, M.C.R.; Roleda, S.R.L.	GIS-BASED SITE SUITABILITY ANALYSIS FOR HEALTHCARE FACILITY DEVELOPMENT IN TACLOBAN CITY, PHILIPPINES	Asia	Secondary	Urban	Travel Time	Primary Computation	Descriptive	2SFCA Method Family	no	yes	no	yes	no	no	no	no
2022	Li, J.; Huang, J.	Research on the Equity and Optimal Allocation of Basic Medical Services in Guangzhou in the Context of COVID-19	Asia	Primary & Secondary	Urban	Travel Distance	Primary Computation	Descriptive	2SFCA Method Family	no	yes	no	no	no	no	no	no
2022	Li, C.; Wang, J.	A hierarchical two-step floating catchment area analysis for high-tier hospital accessibility in an urban agglomeration region	Asia	Primary & Secondary	Urban	Travel Time	Primary Computation	Exploratory	2SFCA Method Family	no	yes	no	no	no	no	no	no
2022	Liang, X. J.; Ma, R. F.; Cheng, Y. X.; Gong, Q. Q.; Li, J. M.; Zhu, B. Y.	The Right to Accessible COVID-19 Testing in the Post-Epidemic Period under the Urban-Rural Integration: Haishu District, Ningbo City, China	Asia	Primary	Urban & Rural	Travel Time	Primary Computation	Descriptive	2SFCA Method Family	no	yes	no	no	no	no	no	no
2022	Liu, D.; Kwan, M. P.; Kan, Z. H.; Song, Y. M.; Li, X. F.	Racial/Ethnic Inequity in Transit-Based Spatial Accessibility to COVID-19 Vaccination Sites	North America	Primary	Urban	Travel Time	Primary Computation	Descriptive	2SFCA Method Family	no	yes	no	yes	no	no	no	no
2022	Liu, L.; Lyu, H.; Zhao, Y.; Zhou, D.	An Improved Two-Step Floating Catchment Area (2SFCA) Method for Measuring Spatial Accessibility to Elderly Care Facilities in Xi’an, China	Asia	Primary	Urban	Travel Distance	Primary Computation	Descriptive	2SFCA Method Family	no	yes	no	yes	no	no	no	no
2022	Liu, D.; Kwan, M.-P.; Kan, Z.	Analyzing disparities in transit-based healthcare accessibility in the Chicago Metropolitan Area	North America	Primary & Secondary	Urban	Travel Time	Primary Computation	Descriptive	2SFCA Method Family	no	yes	no	yes	no	no	no	no
2022	Luo, J.; Kibriya, M. G.; Zakin, P.; Craver, A.; Connellan, L.; Tasmin, S.; Polonsky, T.; Kim, K.; Ahsan, H.; Aschebrook-Kilfoy, B.	Urban spatial accessibility of primary care and hypertension control and awareness on Chicago’s South side: A study from the COMPASS cohort	North America	Primary	Urban	Travel Time	Primary Computation	Covariate	2SFCA Method Family	no	yes	no	no	no	no	no	no
2022	Martin, R.B.-S.; Paul, J.	Evaluating the performance of GIS methodologies for quantifying spatial accessibility to healthcare in Multi-Island Micro States (MIMS)	South America	Primary & Secondary	Urban & Rural	Travel Time	Primary Computation	Comparison	Base Gravity Model	NA	NA	NA	NA	NA	NA	NA	NA
2022	Martin, R.B.-S.; Paul, J.	Evaluating the performance of GIS methodologies for quantifying spatial accessibility to healthcare in Multi-Island Micro States (MIMS)	South America	Primary & Secondary	Urban & Rural	Travel Time	Primary Computation	Comparison	2SFCA Method Family	yes	no	no	no	no	no	no	yes
2022	Martin, R.B.-S.; Paul, J.	Evaluating the performance of GIS methodologies for quantifying spatial accessibility to healthcare in Multi-Island Micro States (MIMS)	South America	Primary & Secondary	Urban & Rural	Travel Time	Primary Computation	Comparison	2SFCA Method Family	no	yes	no	yes	no	no	no	yes
2022	McCrum, M. L.; Wan, N.; Han, J. Y.; Lizotte, S. L.; Horns, J. J.	Disparities in Spatial Access to Emergency Surgical Services in the US	North America	Secondary	Urban & Rural	Travel Time	Primary Computation	Descriptive	2SFCA Method Family	no	yes	yes	no	no	no	no	no
2022	Mitchell, P.; Samsel, S.; Curtin, K. M.; Price, A.; Turner, D.; Tramp, R.; Hudnall, M.; Parton, J.; Lewis, D.	Geographic disparities in access to Medication for Opioid Use Disorder across US census tracts based on treatment utilization behavior	North America	Secondary	Urban & Rural	Travel Time	Primary Computation	Descriptive	2SFCA Method Family	no	yes	no	no	no	no	no	no
2022	Muluk, S.; Sabik, L.; Chen, Q.; Jacobs, B.; Sun, Z.; Drake, C.	Disparities in geographic access to medical oncologists	North America	Secondary	Urban & Rural	Travel Time	Primary Computation	Descriptive	2SFCA Method Family	no	yes	no	no	no	no	no	no
2022	Oluwoye, O.; Amiri, S.; Kordas, G.; Fraser, E.; Stokes, B.; Daughtry, R.; Langton, J.; McDonell, M. G.	Geographic Disparities in Access to Specialty Care Programs for Early Psychosis in Washington State	North America	Secondary	Urban & Rural	Travel Time	Primary Computation	Descriptive	2SFCA Method Family	no	yes	no	no	no	no	no	no
2022	Pan, J.; Wei, D.; Seyler, B. C.; Song, C.; Wang, X.	An External Patient Healthcare Index (EPHI) for Simulating Spatial Tendencies in Healthcare Seeking Behavior	Asia	Primary & Secondary	Urban & Rural	Travel Time	Primary Computation	Descriptive	2SFCA Method Family	no	yes	no	no	no	no	no	no
2022	Park, J.; Goldberg, D. W.	An Examination of the Stochastic Distribution of Spatial Accessibility to Intensive Care Unit Beds during the COVID-19 Pandemic: A Case Study of the Greater Houston Area of Texas	North America	Secondary	Urban & Rural	Travel Time	Primary Computation	Descriptive	2SFCA Method Family	no	yes	no	no	no	no	no	no
2022	Qi, F.; Barragan, D.; Rodriguez, M. G.; Lu, J.	Evaluating spatial accessibility to COVID-19 vaccine resources in diversely populated counties in the United States	North America	Primary	Urban & Rural	Travel Distance	Primary Computation	Descriptive	2SFCA Method Family	yes	no	no	no	no	no	no	no
2022	Qiao, Q.; Zhang, Y.; Liu, J.; Xu, H.; Gan, L.	Health Care Accessibility Analysis Considering Behavioral Preferences for Hospital Choice	Asia	Secondary	Urban	Euclidean	Primary Computation	Descriptive	2SFCA Method Family	no	yes	no	no	no	no	no	no
2022	Salvacion, A. R.	Measuring Spatial Accessibility of Healthcare Facilities in Marinduque, Philippines	Asia	Primary & Secondary	Rural	Travel Time	Primary Computation	Descriptive	2SFCA Method Family	no	yes	no	no	no	no	no	no
2022	Shaltynov, A.; Rocha, J.; Jamedinova, U.; Myssayev, A.	Assessment of primary healthcare accessibility and inequality in north-eastern Kazakhstan	Asia	Primary	Urban & Rural	Travel Time	Primary Computation	Descriptive	2SFCA Method Family	no	yes	no	no	no	no	no	no
2022	Shang, Q.; Guo, X.; Li, J.; Wang, T.	Post-earthquake health care service accessibility assessment framework and its application in a medium-sized city	Asia	Secondary	Urban	Travel Time	Primary Computation	Descriptive	2SFCA Method Family	no	yes	no	no	no	no	no	no
2022	Shatnawi, N.; Al-Omari, A.; Al-Mashaqbeh, A.	Comparative study of using E2SFCA and 3SFCA methods for selected healthcare resources in Jordan during COVID-19 pandemic	Asia	Secondary	Urban	Travel Time	Primary Computation	Comparison	2SFCA Method Family	no	yes	yes	yes	no	no	no	no
2022	Shatnawi, N.; Al-Omari, A.; Al-Mashaqbeh, A.	Comparative study of using E2SFCA and 3SFCA methods for selected healthcare resources in Jordan during COVID-19 pandemic	Asia	Secondary	Urban	Travel Time	Primary Computation	Comparison	2SFCA Method Family	no	yes	yes	no	no	no	no	no
2022	Shen, X. M.	Accessibility calculation and equality evaluation of medical facilities for COVID-19 pandemic treatment: A case study of the Wuhan metropolitan development zone	Asia	Secondary	Urban	Travel Time	Primary Computation	Descriptive	2SFCA Method Family	no	yes	no	no	no	no	no	no
2022	Shi, Y.; Yang, J.; Keith, M.; Song, K.; Li, Y.; Guan, C.	Spatial Accessibility Patterns to Public Hospitals in Shanghai: An Improved Gravity Model	Asia	Secondary	Urban	Travel Time	Primary Computation	Exploratory	Base Gravity Model	NA	NA	NA	NA	NA	NA	NA	NA
2022	Sullivan, E.; Zahnd, W. E.; Zhu, J. M.; Kenzie, E.; Patzel, M.; Davis, M.	Mapping Rural and Urban Veterans' Spatial Access to Primary Care Following the MISSION Act	North America	Primary	Urban & Rural	Travel Time	Primary Computation	Descriptive	2SFCA Method Family	yes	no	no	no	no	no	no	no
2022	Tao, Z.; Wang, Q.	Facility or Transport Inequality? Decomposing Healthcare Accessibility Inequality in Shenzhen, China	Asia	Secondary	Urban & Rural	Euclidean	Primary Computation	Descriptive	2SFCA Method Family	no	yes	no	no	no	no	no	no
2022	Tian, M.; Yuan, L.; Guo, R.; Wu, Y.; Liu, X.	Evaluations of Spatial Accessibility and Equity of Multi-Tiered Medical System: A Case Study of Shenzhen, China	Asia	Secondary	Urban	Travel Time	Primary Computation	Exploratory	2SFCA Method Family	no	yes	no	no	yes	no	no	no
2022	Veginadu, P.; Gussy, M.; Calache, H.; Masood, M.	Disparities in spatial accessibility to public dental services relative to estimated need for oral health care among refugee populations in Victoria	Asia	Primary	Urban & Rural	Travel Time	Primary Computation	Descriptive	2SFCA Method Family	no	yes	no	no	no	no	no	no
2022	Wan, D.; Liu, H.; Guo, J.; Guo, L.; Qi, D.; Zhang, S.; Li, P.; Fukuda, H.	Spatial Distribution and Accessibility Measurements for Elderly Day Care Centers in China’s Urban Built-up Area: The Case of Tianjin Nankai District	Asia	Primary	Urban & Rural	Travel Distance	Primary Computation	Descriptive	2SFCA Method Family	no	yes	no	no	no	no	no	no
2022	Wan, N.; McCrum, M.; Han, J.; Lizotte, S.; Su, D.; Wen, M.; Zeng, S.	Measuring spatial access to emergency general surgery services: does the method matter?	North America	Secondary	Urban & Rural	Travel Time	Primary Computation	Comparison	2SFCA Method Family	no	yes	yes	no	no	no	no	no
2022	Wang, S.; Sadahiro, Y.	A fine-grained evaluation of social vulnerability to COVID-19, healthcare access and built environmental disparities in Tokyo, Japan	Asia	Secondary	Urban	Travel Distance	Primary Computation	Descriptive	2SFCA Method Family	no	yes	no	no	no	no	no	no
2022	Wei, Z.; Bai, J.; Feng, R.	Evaluating the spatial accessibility of medical resources taking into account the residents' choice behavior of outpatient and inpatient medical treatment	Asia	Primary & Secondary	Urban & Rural	Travel Distance	Primary Computation	Descriptive	2SFCA Method Family	no	yes	no	yes	no	no	no	no
2022	Whitehead, J.; Carr, P. A.; Scott, N.; Lawrenson, R.	Structural disadvantage for priority populations: the spatial inequity of COVID-19 vaccination services in Aotearoa	Asia	Primary	Urban & Rural	Travel Time	Primary Computation	Descriptive	2SFCA Method Family	no	yes	no	no	no	no	no	no
2022	Whitehead, J.; Pearson, A. L.; Lawrenson, R.; Atatoa Carr, P.	Selecting Health Need Indicators for Spatial Equity Analysis in the New Zealand Primary Care Context	Asia	Primary	Urban & Rural	Euclidean	Primary Computation	Descriptive	2SFCA Method Family	no	yes	no	no	no	no	no	no
2022	Wu, J.; Fu, J.; Wang, H.; Zhao, Y.; Yi, T.	Identifying Spatial Matching between the Supply and Demand of Medical Resource and Accessing Carrying Capacity: A Case Study of Shenzhen, China	Asia	Secondary	Urban	Travel Distance	Primary Computation	Descriptive	2SFCA Method Family	no	yes	no	no	no	no	no	no
2022	Wu, J.; Yi, T.; Wang, H.; Fu, J.; Zhao, Y.	Evaluation of Medical Carrying Capacity for Megacities from a Traffic Analysis Zone View: A Case Study in Shenzhen, China	Asia	Secondary	Urban	Travel Distance	Primary Computation	Descriptive	2SFCA Method Family	no	yes	no	no	no	no	no	no
2022	Wu, Y.; Xia, L.; He, J.; Meng, Q.; Yang, D.; Liu, F. F.; Liu, N.	Investigating Accessibility of Hospitals in Cold Regions: A Case Study of Harbin in China	Asia	Primary & Secondary	Urban	Travel Distance	Primary Computation	Exploratory	2SFCA Method Family	no	yes	no	no	no	no	no	no
2022	Xia, Y.; Chen, H.; Zuo, C.; Zhang, N.	The impact of traffic on equality of urban healthcare service accessibility: A case study in Wuhan, China	Asia	Primary & Secondary	Urban	Travel Time	Primary Computation	Descriptive	2SFCA Method Family	no	yes	no	no	no	no	no	no
2022	Xierali, I. M.; Nivet, M. A.	Application of Decomposition Analysis of Spatial Accessibility (DASA) in Health Services Research	North America	Primary & Secondary	Urban & Rural	Travel Time	Primary Computation	Exploratory	2SFCA Method Family	yes	no	no	no	no	no	no	no
2022	Xiong, X.; Li, V. J.; Huang, B.; Huo, Z.	Equality and social determinants of spatial accessibility, availability, and affordability to primary health care in Hong Kong, a descriptive study from the perspective of spatial analysis	Asia	Primary	Urban	Travel Distance	Primary Computation	Descriptive	2SFCA Method Family	yes	no	no	no	no	no	no	no
2022	Xiong, Q.; Liu, Y.; Xing, L.; Wang, L.; Ding, Y.	Measuring spatio-temporal disparity of location-based accessibility to emergency medical services	Asia	Secondary	Urban	Travel Time	Primary Computation	Descriptive	2SFCA Method Family	no	yes	no	no	no	no	no	yes
2022	Xu, D. M.; Wu, Q.; Feng, Y. K.; Wu, S. T.	COVID-19: Evaluation of Fever Clinic and Fever Sentinel Configuration-A Case Study of Harbin, China	Asia	Secondary	Urban	Travel Time	Primary Computation	Descriptive	2SFCA Method Family	no	yes	no	no	no	no	no	no
2022	Xu, J.; Yan, Z.; Hu, S.; Pu, C.	The Spatial Distribution and Optimization of Medical and Health Land from the Perspective of Public Service Equalization: A Case Study of Urumqi City	Asia	Primary & Secondary	Urban	Euclidean	Primary Computation	Descriptive	2SFCA Method Family	no	yes	no	no	no	no	no	no
2022	Xu, N.; Bai, J.; Yan, R.	Identifying the vulnerable regions of emergency medical services based on the three-stage of accessibility: a case study in Xi’an, China	Asia	Secondary	Urban	Travel Time	Primary Computation	Descriptive	Base Gravity Model	NA	NA	NA	NA	NA	NA	NA	NA
2022	Yang, H.; Chiu, M.Y.L.; Feng, Q.; Cao, K.	Analysis of accessibility to hierarchical healthcare facilities in urban area: A case study in Shanghai	Asia	Primary & Secondary	Urban	Travel Time	Primary Computation	Descriptive	2SFCA Method Family	no	yes	no	no	no	no	no	no
2022	Yoon, Y.; Park, J.	Equitable City in an Aging Society: Public Transportation-Based Primary Care Accessibility in Seoul, Korea	Asia	Primary	Urban	Travel Time	Primary Computation	Descriptive	2SFCA Method Family	no	yes	no	no	no	no	no	no
2022	Yu, J.; Leung, M.-Y.; Ma, G.; Xia, J.	Older Adults' Access to and Satisfaction With Primary Hospitals Based on Spatial and Non-spatial Analyses	Asia	Primary	Urban	Travel Distance	Primary Computation	Descriptive	2SFCA Method Family	no	yes	no	no	no	no	no	no
2022	Zhang, J.; Li, M.	Spatial access to public hospitals during COVID-19 in Nottinghamshire, UK	Europe	Secondary	Urban & Rural	Travel Time	Primary Computation	Descriptive	2SFCA Method Family	no	yes	no	no	no	no	no	no
2022	Zhang, L.; Zhang, X.; Huang, H.; Li, H.	Spatial Accessibility of Multiple Facilities for Affordable Housing Neighborhoods in Harbin, China	Asia	Primary & Secondary	Urban	Travel Distance	Primary Computation	Descriptive	2SFCA Method Family	no	yes	no	no	no	no	no	no
2022	Zhang, H.; Zhang, K.; Chen, Y.; Ma, L.	Multi-objective two-level medical facility location problem and tabu search algorithm	Asia	Primary & Secondary	Urban	Travel Distance	Primary Computation	Covariate	Base Gravity Model	NA	NA	NA	NA	NA	NA	NA	NA
2022	Zheng, L. Z.; Zhang, L.; Chen, K.; He, Q. S.	Unmasking unexpected health care inequalities in China using urban big data: Service-rich and service-poor communities	Asia	Secondary	Urban	Travel Time	Primary Computation	Descriptive	2SFCA Method Family	yes	no	no	no	no	no	no	no
